# Supplementary material for: Blood and lymphatic systems are segregated by the FLCN tumor suppressor
Source: Nat Commun. 2020 Dec 9;11:6314. doi: 10.1038/s41467-020-20156-6 (PMC7725783; doi:10.1038/s41467-020-20156-6)
Supplement: Supplementary file 4 — Supplementary Data 1 [file 41467_2020_20156_MOESM4_ESM.xlsx]

## Sheet: adj_p<0.05
Down regulated in LEC-biased VEC (vs VEC)						Upregulated in LEC-biased VEC (vs VEC)
	p_val	avg_logFC	pct.1	pct.2	p_val_adj			p_val	avg_logFC	pct.1	pct.2	p_val_adj
Ctla2a	3.17678e-18	-2.35207	0.541	0.966	5.72519e-14		H19	8.40724e-30	2.55305	0.892	0.148	1.51515e-25
Vwf	7.92258e-22	-2.12935	0.73	0.997	1.42781e-17		Olfm1	6.68808e-19	1.77474	0.973	0.53	1.20533e-14
Fabp4	1.45079e-16	-2.03162	0.622	0.99	2.61462e-12		Odc1	5.30228e-17	1.60893	0.973	0.916	9.55577e-13
Mgp	1.08213e-15	-1.90405	0.892	0.973	1.95021e-11		S100a6	5.64235e-19	1.40328	1	0.711	1.01686e-14
Sparc	1.08689e-20	-1.83023	0.865	1	1.95879e-16		Fxyd6	3.43017e-19	1.3959	0.973	0.805	6.18185e-15
Eln	1.35147e-16	-1.69553	0.973	1	2.43561e-12		Igf2	1.5457e-21	1.38177	0.838	0.198	2.78566e-17
Fbln5	2.26432e-19	-1.61242	0.946	0.993	4.08076e-15		Cldn11	2.52392e-18	1.36501	0.973	0.574	4.54862e-14
Ehd4	4.32447e-20	-1.52358	0.865	0.993	7.79357e-16		Plat	4.69962e-14	1.3616	0.946	0.584	8.46966e-10
Anxa3	4.0768e-21	-1.5226	0.486	0.983	7.34722e-17		Neo1	3.45605e-19	1.30036	0.919	0.285	6.22849e-15
Nrp1	5.48258e-19	-1.48396	0.054	0.903	9.88071e-15		Dusp2	4.32459e-16	1.25008	0.973	0.581	7.79377e-12
Igfbp4	1.54503e-17	-1.36188	0.811	0.99	2.78445e-13		Col18a1	2.8077e-19	1.23796	0.973	0.758	5.06004e-15
Aplnr	5.83496e-18	-1.35367	0.189	0.899	1.05158e-13		Cd63	1.00397e-17	1.23296	0.973	0.953	1.80935e-13
Ackr3	4.38688e-10	-1.28383	0.703	0.889	7.90603e-06		Cd24a	3.00645e-16	1.14079	0.973	0.799	5.41822e-12
Tagln2	7.17234e-18	-1.26721	0.568	0.98	1.2926e-13		Prox1	7.58941e-15	1.09784	0.946	0.574	1.36776e-10
Ptprb	4.83616e-19	-1.23779	0.973	0.997	8.71572e-15		Gja4	8.62942e-07	1.0964	0.757	0.477	0.0155519
Rbp1	3.6807e-13	-1.1863	0.784	0.977	6.63336e-09		Stmn1	1.9489e-15	1.08036	1	0.866	3.5123e-11
Sparcl1	4.02193e-13	-1.18398	0.243	0.832	7.24832e-09		Sgk1	1.22196e-15	1.03959	0.973	0.909	2.20222e-11
Cdc42ep3	2.40211e-13	-1.18185	0.324	0.849	4.32908e-09		Tuba1a	1.38255e-15	1.02207	1	0.94	2.49164e-11
Bmp4	1.35059e-11	-1.14469	0.432	0.869	2.43404e-07		Nfatc1	8.97248e-16	0.934412	1	0.725	1.61702e-11
Emp3	2.48617e-17	-1.14264	0.135	0.909	4.48058e-13		Slc6a6	1.0086e-12	0.911571	0.973	0.809	1.81771e-08
Crip1	4.48461e-12	-1.14181	0.892	0.983	8.08216e-08		Ccdc3	3.2612e-15	0.880638	0.973	0.701	5.87733e-11
Ifitm3	2.21996e-16	-1.08376	0.946	0.993	4.00081e-12		Klhl4	5.42972e-16	0.855614	0.973	0.832	9.78544e-12
Ptn	1.79721e-08	-1.05048	0.081	0.594	0.000323893		Palm	1.55767e-13	0.849491	0.919	0.644	2.80723e-09
Bgn	1.21812e-15	-1.04907	1	0.98	2.1953e-11		Tanc2	5.57115e-14	0.826027	0.973	0.664	1.00403e-09
Tmem176b	9.97901e-16	-1.03693	0.73	0.96	1.79842e-11		Lgals1	6.43794e-11	0.813507	1	0.695	1.16024e-06
Sdpr	1.27575e-13	-1.01864	0.973	1	2.29915e-09		Arl4a	8.79678e-15	0.810062	0.973	0.95	1.58536e-10
Jam2	8.55137e-18	-1.0156	0.135	0.889	1.54113e-13		Tbc1d4	9.47677e-13	0.778689	0.919	0.584	1.7079e-08
AU021092	3.45575e-16	-1.00385	0.243	0.886	6.22796e-12		Rdx	5.20957e-14	0.7713	0.973	0.99	9.38868e-10
Emcn	5.98832e-14	-0.995122	0.757	0.966	1.07922e-09		Stt3b	2.16864e-14	0.767049	0.946	0.695	3.90833e-10
Cd34	4.08058e-15	-0.940227	0.162	0.846	7.35402e-11		Cpne2	5.21526e-15	0.759967	0.973	0.671	9.39895e-11
Pmepa1	8.96229e-12	-0.936113	0.892	0.963	1.61518e-07		Psen2	1.65732e-08	0.749219	0.919	0.779	0.000298683
Filip1l	2.90657e-12	-0.918552	0.622	0.893	5.23822e-08		Wnk1	6.97373e-16	0.743288	1	0.99	1.25681e-11
Rab27b	4.78995e-12	-0.909766	0.081	0.718	8.63244e-08		Maff	4.6413e-13	0.728238	0.946	0.577	8.36455e-09
Ctgf	1.67412e-06	-0.861092	0.297	0.708	0.0301709		Meg3	1.83713e-07	0.718715	0.946	0.691	0.00331088
Srgn	2.58303e-09	-0.813484	0.703	0.909	4.65513e-05		Sgk3	1.04927e-14	0.687516	0.892	0.54	1.891e-10
Ctsh	2.26432e-13	-0.808409	0.973	0.99	4.08075e-09		Nfat5	2.0938e-10	0.681576	0.973	0.953	3.77344e-06
Aqp1	5.28209e-08	-0.800135	0.946	0.997	0.000951938		Calm2	7.96189e-16	0.661538	1	0.987	1.43489e-11
Kitl	1.80488e-13	-0.800013	0.162	0.802	3.25275e-09		Tubb5	1.42187e-13	0.657847	1	1	2.56249e-09
Tspan6	2.35435e-11	-0.791497	0.73	0.933	4.24302e-07		Hoxd9	2.07429e-12	0.649897	0.676	0.221	3.73828e-08
Calcrl	1.2675e-09	-0.789493	0.946	0.99	2.28428e-05		Prss23	5.44036e-10	0.638349	0.865	0.47	9.80462e-06
Tmem88	1.12954e-15	-0.778851	0.27	0.893	2.03566e-11		S100a11	1.33925e-14	0.63828	1	0.997	2.41359e-10
Tmem176a	3.03367e-11	-0.777428	0.486	0.896	5.46728e-07		Grap	6.96878e-11	0.62718	0.892	0.581	1.25591e-06
Nkx2-3	3.36826e-11	-0.773043	0.432	0.876	6.07028e-07		Ntn4	7.71625e-12	0.608244	0.892	0.49	1.39062e-07
Oat	2.63481e-11	-0.765162	0.622	0.879	4.74845e-07		Ext1	8.12995e-11	0.60155	0.946	0.631	1.46518e-06
Icam1	1.20095e-13	-0.764633	0.378	0.913	2.16436e-09		H3f3a	2.47384e-18	0.6008	1	1	4.45835e-14
Palmd	2.15992e-12	-0.761148	0.595	0.906	3.89261e-08		Hprt	8.94238e-12	0.598604	0.973	0.809	1.6116e-07
Sulf1	1.86341e-14	-0.752279	0.351	0.889	3.35824e-10		Ccdc141	4.29294e-20	0.585647	0.649	0.101	7.73674e-16
Prkcdbp	1.23854e-12	-0.743359	0.838	0.987	2.23209e-08		Tubb2b	6.32708e-11	0.583602	0.595	0.178	1.14027e-06
Htra1	3.57781e-08	-0.740406	0.838	0.953	0.000644793		Mfap2	4.49237e-09	0.582119	0.946	0.775	8.09615e-05
Cpe	3.16026e-07	-0.725765	0.919	0.943	0.00569542		Pdlim4	4.78501e-13	0.582087	0.973	0.876	8.62355e-09
Mmrn2	3.69492e-12	-0.724983	0.757	0.973	6.65898e-08		Adgre5	2.76944e-11	0.5818	0.946	0.691	4.99109e-07
Clec14a	1.21189e-09	-0.718945	0.892	0.997	2.18407e-05		Clca3a1	2.51932e-16	0.57896	0.676	0.148	4.54032e-12
Apbb2	6.21443e-13	-0.706078	0.541	0.919	1.11996e-08		Aprt	9.40704e-11	0.577796	0.973	0.936	1.69534e-06
Mfng	3.90853e-12	-0.704544	0.297	0.876	7.04395e-08		Mif	3.0412e-10	0.575401	0.973	0.906	5.48085e-06
Eng	3.62671e-11	-0.693081	0.973	1	6.53606e-07		Lmo2	7.00069e-08	0.570077	1	0.987	0.00126166
Mest	1.13537e-06	-0.689802	0.757	0.913	0.0204616		Dapk1	2.03806e-17	0.567718	0.946	0.383	3.67299e-13
Tmem252	2.12048e-09	-0.688265	0.135	0.648	3.82153e-05		Anxa5	5.53357e-14	0.567158	1	0.956	9.9726e-10
Bace2	7.09214e-12	-0.687158	0.378	0.862	1.27815e-07		Ctsd	4.21175e-07	0.567001	0.973	0.977	0.00759042
Mfap5	1.96656e-07	-0.684903	0.189	0.617	0.00354414		Cdc42ep5	7.41598e-12	0.565216	0.973	0.587	1.33651e-07
Crim1	1.55772e-07	-0.681603	0.865	0.966	0.00280732		Tmsb10	2.94982e-16	0.564353	1	1	5.31616e-12
Heg1	6.83072e-11	-0.67996	0.865	0.97	1.23103e-06		Dbn1	1.35439e-09	0.563793	0.892	0.678	2.44088e-05
Maged2	2.41469e-07	-0.67914	0.459	0.762	0.00435175		Peli2	1.41581e-08	0.559417	0.838	0.513	0.000255157
Mcam	1.72837e-14	-0.678786	0.108	0.802	3.11487e-10		Glul	7.70101e-09	0.556497	0.892	0.651	0.000138788
Ccnd2	8.36315e-11	-0.676173	0.324	0.792	1.50721e-06		Ptpre	6.04872e-13	0.553229	0.973	0.523	1.0901e-08
Cd93	1.40912e-09	-0.672682	0.784	0.95	2.53951e-05		Cdk4	4.77198e-11	0.550514	1	0.933	8.60006e-07
Fbln2	2.04746e-07	-0.664784	0.973	1	0.00368994		Gm14964	4.32166e-25	0.543607	0.73	0.094	7.7885e-21
Adgrg6	4.23058e-11	-0.664174	0.108	0.688	7.62435e-07		Cmtm7	7.31726e-10	0.537828	0.892	0.621	1.31872e-05
Hspg2	6.02006e-12	-0.662297	0.811	0.963	1.08494e-07		B2m	6.71916e-11	0.53542	1	0.987	1.21093e-06
Sema6a	1.80036e-10	-0.661981	0.784	0.933	3.2446e-06		Marcksl1	5.40438e-09	0.53193	0.946	0.883	9.73978e-05
Fndc1	1.63156e-07	-0.658154	0.297	0.708	0.00294039		Adarb1	3.31559e-12	0.522492	0.946	0.49	5.97535e-08
Itgb1	1.46063e-11	-0.655021	0.973	1	2.63235e-07		Itgb4	2.19336e-08	0.522332	0.973	0.936	0.000395287
Epas1	3.58605e-12	-0.647538	0.486	0.883	6.46278e-08		Calm1	2.57604e-11	0.515695	1	1	4.64253e-07
Iqgap1	1.59271e-11	-0.634863	0.973	0.98	2.87038e-07		Arl15	4.55465e-11	0.513337	0.919	0.604	8.20839e-07
Myof	5.64108e-08	-0.62617	0.703	0.96	0.00101663		Kif26a	6.43484e-08	0.508198	0.919	0.819	0.00115969
Abracl	2.28786e-13	-0.623238	0.541	0.919	4.12318e-09		Ppp1r14b	1.6499e-11	0.505288	0.973	0.953	2.97345e-07
Lox	6.26267e-09	-0.617268	0.162	0.654	0.000112866		Pla2g6	1.03137e-08	0.505221	0.568	0.211	0.000185874
Esam	1.61735e-12	-0.617088	0.973	0.983	2.91479e-08		Add3	3.73387e-11	0.504095	0.973	0.735	6.72918e-07
Entpd1	4.16241e-10	-0.613484	0.865	0.943	7.50149e-06		S100a16	3.18815e-14	0.500578	1	0.997	5.74569e-10
Pam	5.52062e-09	-0.611908	0.919	0.953	9.94926e-05		Tubb2a	3.45359e-08	0.500441	0.919	0.688	0.000622406
Mecom	2.54879e-12	-0.594699	0.649	0.946	4.59343e-08		N4bp3	1.42797e-12	0.500099	0.973	0.523	2.57349e-08
Ptgs1	4.06465e-10	-0.591086	0.432	0.842	7.32532e-06		Fam20c	2.91939e-09	0.498337	0.811	0.477	5.26133e-05
Neurl3	1.29877e-08	-0.59047	0.135	0.648	0.000234064		Gsn	4.17087e-10	0.497892	0.892	0.48	7.51674e-06
Nrp2	3.5669e-09	-0.579909	0.486	0.919	6.42827e-05		Sbspon	3.52392e-16	0.492687	0.73	0.188	6.3508e-12
Mef2c	1.53581e-10	-0.578731	0.703	0.943	2.76783e-06		Uchl1	1.1769e-07	0.490239	0.865	0.617	0.002121
Plcb4	3.56032e-09	-0.578425	0.595	0.876	6.41641e-05		Myzap	3.36246e-09	0.489635	0.973	0.886	6.05982e-05
Atp2b4	1.56386e-10	-0.576818	0.351	0.829	2.81839e-06		Plpp1	4.16262e-07	0.489014	0.973	0.829	0.00750187
Pdlim1	1.35361e-10	-0.574207	0.811	0.966	2.43947e-06		Lrrn4cl	7.95418e-11	0.483064	0.378	0.057	1.4335e-06
Cd200	4.45351e-07	-0.57401	0.757	0.913	0.00802611		Bcr	3.38377e-11	0.480932	0.973	0.705	6.09822e-07
Mmp2	4.16965e-07	-0.566111	0.865	0.933	0.00751454		Serpine2	3.82368e-07	0.478169	0.892	0.621	0.00689104
Nuak1	4.96389e-07	-0.561577	0.432	0.795	0.00894593		Avpi1	5.27778e-07	0.472794	0.973	0.802	0.00951161
Klk8	3.92927e-10	-0.549989	0.135	0.698	7.08134e-06		Lims1	2.00501e-09	0.471719	0.973	0.936	3.61342e-05
Itpr1	5.16205e-09	-0.543567	0.622	0.869	9.30304e-05		Tspan32	3.59081e-11	0.469343	0.703	0.279	6.47136e-07
Tnfrsf1a	2.86929e-11	-0.541995	0.541	0.93	5.17103e-07		Nqo1	6.65251e-08	0.461098	0.892	0.574	0.00119891
Selp	4.30875e-09	-0.538538	0.027	0.567	7.76523e-05		Grn	9.96039e-09	0.450717	0.973	0.966	0.000179506
Synpo	3.05893e-11	-0.532905	0.162	0.721	5.51281e-07		Gstp1	3.87054e-14	0.449813	0.865	0.389	6.97549e-10
Mical2	2.72079e-06	-0.532236	0.459	0.748	0.0490341		Cox7b	4.55946e-07	0.447937	1	0.953	0.00821706
Bmx	1.1122e-07	-0.530757	0.297	0.738	0.00200441		Rtkn	3.29717e-11	0.446123	0.946	0.48	5.94215e-07
Fbn1	8.00832e-07	-0.523902	0.838	0.933	0.0144326		Plekho1	2.59169e-09	0.443115	0.973	0.872	4.67075e-05
Spint2	8.51169e-09	-0.52153	0.757	0.903	0.000153398		Rasgrp2	5.40261e-11	0.438203	0.676	0.232	9.73658e-07
Chd3	1.06042e-10	-0.520989	0.541	0.862	1.91108e-06		Ftl1	1.737e-12	0.435885	1	1	3.13042e-08
Tspan13	3.07832e-08	-0.507822	0.784	0.93	0.000554775		Pros1	2.97396e-07	0.434544	0.946	0.765	0.00535968
Csrp2	5.7454e-09	-0.504953	0.973	0.983	0.000103544		Gngt2	2.0665e-06	0.432739	0.973	0.923	0.0372424
Cdh5	2.18241e-11	-0.503209	0.973	0.997	3.93314e-07		Prdx2	3.67039e-11	0.431979	0.973	0.98	6.61477e-07
Pecam1	7.30808e-11	-0.501205	0.973	0.993	1.31706e-06		Cystm1	6.39889e-13	0.430086	0.649	0.188	1.15321e-08
Prcp	1.01646e-08	-0.500651	0.649	0.919	0.000183186		Tc2n	3.96096e-08	0.42807	0.865	0.56	0.000713844
Gpx7	8.74791e-09	-0.500524	0.351	0.752	0.000157655		Rhou	1.63283e-20	0.427946	0.811	0.181	2.94269e-16
Ttc28	6.21422e-08	-0.493339	0.73	0.94	0.00111993		Commd3	4.152e-08	0.421569	0.919	0.893	0.000748273
Sorbs2	8.44209e-10	-0.492891	0.162	0.688	1.52143e-05		Snrpe	7.62116e-11	0.415043	0.973	0.997	1.37349e-06
Col23a1	2.12097e-07	-0.491285	0.162	0.617	0.00382241		Npc2	3.38023e-10	0.414504	0.973	0.98	6.09184e-06
Gnaq	7.42048e-08	-0.490215	0.811	0.919	0.00133732		App	4.6041e-09	0.413835	0.973	1	8.29751e-05
Ace	1.28969e-10	-0.489961	0.135	0.698	2.32427e-06		Cfl1	5.07276e-08	0.408526	1	1	0.000914212
Ifngr1	5.3951e-10	-0.488753	0.432	0.819	9.72305e-06		Susd2	6.88675e-22	0.408207	0.622	0.077	1.24113e-17
Gabarapl1	3.00031e-07	-0.488092	0.703	0.906	0.00540716		Ctsa	1.37632e-09	0.407784	0.973	0.846	2.48041e-05
Palld	2.40921e-06	-0.484068	0.459	0.768	0.0434189		Mef2a	4.80888e-08	0.406812	1	0.936	0.000866657
Dennd5b	8.28065e-10	-0.483376	0.73	0.919	1.49234e-05		Atp13a3	1.73821e-07	0.406414	0.811	0.52	0.0031326
Icam2	2.31397e-06	-0.478683	0.892	0.95	0.0417023		Psap	5.69703e-08	0.406107	0.973	0.983	0.00102672
Bcam	6.43498e-08	-0.476339	0.784	0.879	0.00115971		Atp6v0b	1.55892e-07	0.398899	0.973	0.966	0.00280948
Nfib	1.11972e-08	-0.476227	0.946	0.987	0.000201795		Itm2b	9.07394e-08	0.394126	0.973	1	0.00163531
Tspan2	2.88204e-07	-0.475027	0.486	0.768	0.00519401		Atp6v1g1	6.52542e-08	0.393172	1	0.977	0.00117601
Plvap	2.33e-08	-0.467461	0.973	1	0.000419912		Cstb	3.89331e-08	0.391054	0.973	0.826	0.000701653
Thsd7a	6.23835e-07	-0.467214	0.568	0.826	0.0112427		Egfl7	1.63934e-10	0.390598	1	1	2.95441e-06
Shisa5	9.22221e-07	-0.464712	0.865	0.923	0.0166203		Tmod2	5.72748e-13	0.389165	0.703	0.228	1.03221e-08
P3h3	2.05824e-10	-0.464523	0.189	0.725	3.70935e-06		Chchd10	2.1925e-10	0.386716	0.838	0.406	3.95133e-06
Nrarp	2.56844e-07	-0.464042	0.405	0.789	0.00462884		Cnpy4	4.25932e-07	0.386209	0.811	0.537	0.00767615
Procr	2.74202e-06	-0.46284	0.973	0.987	0.0494167		Fabp3	4.84236e-17	0.383219	0.622	0.104	8.72691e-13
Tpt1	1.50099e-13	-0.461456	1	1	2.70508e-09		Grina	1.04404e-07	0.378577	0.973	0.842	0.00188158
Nrep	4.65854e-07	-0.460427	0.73	0.94	0.00839562		Arpp19	1.22262e-09	0.377438	0.973	0.946	2.2034e-05
Gimap4	1.46059e-07	-0.459616	0.514	0.789	0.00263228		Tnfaip8l1	1.59041e-07	0.376599	0.676	0.282	0.00286624
Abcg2	3.4393e-07	-0.454701	0.432	0.779	0.0061983		Tmem86a	1.30759e-06	0.375787	0.946	0.812	0.0235655
Art4	2.5752e-10	-0.453747	0.054	0.631	4.64102e-06		Map1lc3b	1.50716e-07	0.374246	0.973	0.983	0.0027162
Lpar6	1.95834e-09	-0.453617	0.108	0.654	3.52932e-05		Xpnpep1	2.66146e-06	0.372726	0.946	0.721	0.0479648
Trip11	6.73517e-08	-0.453415	0.676	0.919	0.00121381		Nnat	1.85336e-08	0.372444	0.432	0.111	0.000334012
Lhx6	2.38709e-08	-0.451286	0.216	0.671	0.0004302		S100a4	5.54718e-08	0.371006	0.838	0.362	0.000999713
Adgrl2	6.80347e-08	-0.448396	0.243	0.671	0.00122612		Fth1	5.8717e-10	0.370951	1	1	1.0582e-05
Tacc1	3.55664e-09	-0.448393	0.595	0.909	6.40978e-05		Hmox1	5.09532e-08	0.370885	0.865	0.513	0.000918279
Fam198b	3.36797e-07	-0.448269	0.189	0.634	0.00606975		Parvb	6.05195e-07	0.367527	0.973	0.869	0.0109068
Nucb2	1.23905e-09	-0.445944	0.189	0.738	2.23302e-05		Klrb1f	1.22646e-06	0.36613	0.324	0.077	0.0221032
Adamts18	1.64709e-06	-0.445289	0.135	0.574	0.0296839		Cmtm3	6.24048e-08	0.365929	0.973	0.826	0.00112466
Txndc5	4.70848e-08	-0.441557	0.649	0.872	0.000848562		Emid1	4.34638e-16	0.36509	0.622	0.121	7.83305e-12
Tnfaip1	1.99382e-08	-0.440708	0.811	0.926	0.000359326		Bri3	4.49157e-08	0.364683	1	0.983	0.00080947
Gstm2	7.7214e-10	-0.435143	0.135	0.688	1.39155e-05		Rgs10	1.31108e-10	0.363593	0.676	0.242	2.36283e-06
Npr1	3.52619e-08	-0.433234	0.703	0.919	0.000635491		Ecscr	1.47273e-08	0.363166	1	0.997	0.000265415
Cpd	1.35095e-07	-0.431464	0.784	0.94	0.00243468		Pacsin2	8.68245e-07	0.36074	0.865	0.738	0.0156475
Klhl6	1.14324e-09	-0.430843	0.162	0.695	2.06035e-05		Cox19	2.21632e-09	0.359425	0.892	0.587	3.99425e-05
Calml4	9.98439e-10	-0.430773	0.081	0.644	1.79939e-05		Homer3	2.81301e-08	0.358684	0.919	0.654	0.000506961
St6gal1	5.42144e-09	-0.416678	0.243	0.725	9.77052e-05		Idh2	1.98781e-07	0.358453	0.919	0.732	0.00358242
Eif4a2	8.47038e-08	-0.41554	0.811	0.95	0.00152653		Gpr27	9.37882e-19	0.357594	0.486	0.047	1.69025e-14
Robo4	1.06087e-09	-0.414462	0.108	0.654	1.91189e-05		Atpif1	9.72364e-07	0.350993	0.973	0.977	0.0175239
Adipor2	3.30067e-07	-0.413079	0.73	0.903	0.00594847		Dkk3	8.44071e-17	0.350738	0.568	0.084	1.52118e-12
Ehd2	3.77554e-07	-0.411878	0.946	0.963	0.00680428		Gm26735	5.43045e-07	0.350472	0.811	0.503	0.00978676
Actn4	5.45291e-07	-0.410735	0.946	0.977	0.00982724		Prdx1	4.72534e-08	0.349991	0.973	0.987	0.0008516
Unc45b	4.60169e-07	-0.410718	0.676	0.879	0.00829317		Dstn	1.12799e-07	0.347921	1	0.973	0.00203286
Rbms3	5.10782e-07	-0.408936	0.459	0.755	0.00920532		Dtx1	8.4937e-15	0.347094	0.405	0.044	1.53073e-10
Ass1	2.08938e-06	-0.408035	0.27	0.631	0.0376547		Pard6g	5.49307e-13	0.346138	0.541	0.114	9.89961e-09
Lims2	3.31048e-10	-0.407501	0.081	0.658	5.96615e-06		Jup	9.35465e-08	0.344526	0.811	0.591	0.0016859
Ccdc28b	3.82591e-07	-0.407349	0.459	0.772	0.00689506		Rab4a	3.20696e-07	0.342708	0.892	0.581	0.00577958
Sp100	8.07058e-09	-0.407271	0.162	0.671	0.000145448		Cox5a	6.78674e-09	0.333603	1	0.977	0.000122311
Cd2ap	1.50613e-06	-0.402409	0.865	0.946	0.0271434		Spns2	4.63374e-07	0.333011	0.973	0.839	0.00835093
St6galnac3	5.23257e-08	-0.400465	0.324	0.758	0.000943013		Lamp1	7.72809e-07	0.329305	0.973	0.997	0.0139276
Camk4	1.06691e-08	-0.398833	0.054	0.577	0.000192278		Slc25a4	7.41332e-07	0.328451	1	0.993	0.0133603
Krtcap2	2.5202e-11	-0.398214	0.865	0.956	4.54191e-07		Arhgap42	7.30972e-16	0.327298	0.622	0.117	1.31736e-11
Tmod3	9.18918e-08	-0.397444	0.865	0.956	0.00165607		Atp1b1	1.74248e-07	0.326818	0.324	0.067	0.0031403
Hid1	3.76948e-09	-0.394491	0.324	0.782	6.79335e-05		Rtn4	2.50829e-06	0.324957	0.946	0.956	0.0452045
Cenpt	5.30068e-08	-0.391358	0.405	0.805	0.000955289		Tead2	9.65989e-07	0.322787	0.919	0.685	0.017409
2019-09-04	8.4414e-08	-0.390979	0.135	0.587	0.00152131		Ctsf	5.21799e-07	0.320501	0.838	0.513	0.00940386
Kcnb1	6.35442e-07	-0.390809	0.216	0.594	0.0114519		Acadl	1.92816e-06	0.319924	0.946	0.896	0.0347494
Hdac7	1.68188e-07	-0.38991	0.838	0.956	0.00303109		Celsr1	1.57639e-07	0.31907	0.919	0.668	0.00284097
Pcdh7	6.07991e-07	-0.389326	0.108	0.55	0.0109572		Dnaja1	1.99391e-06	0.317864	1	0.99	0.0359343
Arpc1b	8.84065e-10	-0.388786	0.973	0.993	1.59326e-05		Ctnna1	1.5595e-07	0.317393	1	0.977	0.00281053
Aebp1	2.545e-06	-0.387253	0.568	0.815	0.0458661		Pgpep1	2.64071e-07	0.31364	0.865	0.52	0.00475909
Dap	1.58471e-07	-0.386797	0.703	0.896	0.00285596		1190005I06Rik	3.06576e-15	0.29958	0.757	0.215	5.52511e-11
Lrrfip1	1.60691e-06	-0.379672	0.703	0.896	0.0289598		Cox7c	1.15589e-08	0.296976	0.973	0.993	0.000208314
Serinc3	1.61328e-07	-0.377145	0.973	0.97	0.00290745		Kctd20	3.56036e-07	0.296402	0.919	0.607	0.00641647
Rcn1	1.52896e-06	-0.369522	0.514	0.785	0.027555		Sec11a	2.16701e-07	0.29465	0.973	0.953	0.00390538
Ipo11	2.20017e-07	-0.358996	0.459	0.819	0.00396515		Serping1	6.66172e-07	0.293719	0.73	0.389	0.0120057
Mtus1	4.78573e-07	-0.356282	0.351	0.735	0.00862484		Rps26	1.23281e-07	0.292645	1	1	0.00222177
Psmb10	4.66625e-07	-0.354365	0.432	0.748	0.00840951		Atp5l	1.11713e-07	0.290922	1	0.993	0.00201328
Rev3l	2.45873e-06	-0.345095	0.351	0.705	0.0443113		2010107E04Rik	1.84597e-06	0.29001	0.973	0.95	0.0332681
Dusp23	5.64193e-07	-0.344642	0.243	0.648	0.0101679		Smarce1	3.45851e-07	0.289851	0.973	0.909	0.00623292
Rasal2	8.32548e-07	-0.339979	0.243	0.631	0.0150042		Tbx1	1.74183e-17	0.289253	0.432	0.037	3.13912e-13
Lpcat2	1.9464e-06	-0.338315	0.351	0.735	0.0350781		Gchfr	3.37015e-08	0.287794	0.703	0.305	0.000607368
Myrip	1.17401e-06	-0.33785	0.081	0.493	0.021158		Stard10	9.40465e-14	0.287323	0.838	0.285	1.69491e-09
Lrp5	1.34469e-07	-0.336427	0.351	0.732	0.0024234		Gabarap	4.09889e-08	0.285608	1	0.99	0.000738702
Tapbp	1.34533e-06	-0.332279	0.784	0.883	0.0242455		Psma3	1.66942e-07	0.283158	0.973	0.973	0.00300864
Hotairm1	9.51672e-07	-0.330786	0.324	0.708	0.017151		Serpini1	7.22335e-15	0.281933	0.703	0.178	1.30179e-10
Ech1	5.14033e-07	-0.325932	0.784	0.916	0.0092639		Gja1	5.33002e-07	0.27733	0.432	0.128	0.00960576
Cyp1b1	1.66604e-07	-0.323318	0.081	0.56	0.00300253		Laptm4a	1.13939e-07	0.274408	1	0.997	0.00205341
Sgms1	2.12923e-07	-0.314291	0.459	0.822	0.0038373		Pdia3	3.10948e-07	0.274292	0.973	0.997	0.0056039
Hmgn5	2.58083e-06	-0.311664	0.243	0.611	0.0465117		Chchd2	1.91271e-08	0.27258	1	0.997	0.000344708
Tusc3	2.41756e-08	-0.306302	0.162	0.668	0.000435692		Cox4i1	7.29097e-10	0.272228	1	0.997	1.31398e-05
Tmem255b	1.62844e-08	-0.303989	0.135	0.654	0.000293477		Sh3gl3	1.06764e-25	0.261566	0.541	0.03	1.9241e-21
Plekha7	4.37479e-07	-0.287765	0.027	0.487	0.00788424		Galnt18	1.62488e-06	0.26143	0.73	0.403	0.0292835
Zfp423	8.65054e-08	-0.280312	0.081	0.557	0.001559		Ptpn3	9.63997e-10	0.260222	0.622	0.208	1.73731e-05
Ptk2b	1.9073e-06	-0.277086	0.108	0.53	0.0343734		Ccdc109b	4.37999e-17	0.255858	0.622	0.107	7.89362e-13
Fam181b	2.08188e-06	-0.275217	0.108	0.523	0.0375197		2019-09-15	2.16007e-06	0.251001	0.973	0.993	0.0389288
Mcf2l	2.33624e-06	-0.271681	0.027	0.436	0.0421037		Fam69a	9.18109e-07	-0.258523	0.108	0.527	0.0165462
Airn	2.27014e-06	-0.269741	0.162	0.57	0.0409124		Airn	2.27014e-06	-0.269741	0.162	0.57	0.0409124
Fam69a	9.18109e-07	-0.258523	0.108	0.527	0.0165462		Mcf2l	2.33624e-06	-0.271681	0.027	0.436	0.0421037
2019-09-15	2.16007e-06	0.251001	0.973	0.993	0.0389288		Fam181b	2.08188e-06	-0.275217	0.108	0.523	0.0375197
Ccdc109b	4.37999e-17	0.255858	0.622	0.107	7.89362e-13		Ptk2b	1.9073e-06	-0.277086	0.108	0.53	0.0343734
Ptpn3	9.63997e-10	0.260222	0.622	0.208	1.73731e-05		Zfp423	8.65054e-08	-0.280312	0.081	0.557	0.001559
Galnt18	1.62488e-06	0.26143	0.73	0.403	0.0292835		Plekha7	4.37479e-07	-0.287765	0.027	0.487	0.00788424
Sh3gl3	1.06764e-25	0.261566	0.541	0.03	1.9241e-21		Tmem255b	1.62844e-08	-0.303989	0.135	0.654	0.000293477
Cox4i1	7.29097e-10	0.272228	1	0.997	1.31398e-05		Tusc3	2.41756e-08	-0.306302	0.162	0.668	0.000435692
Chchd2	1.91271e-08	0.27258	1	0.997	0.000344708		Hmgn5	2.58083e-06	-0.311664	0.243	0.611	0.0465117
Pdia3	3.10948e-07	0.274292	0.973	0.997	0.0056039		Sgms1	2.12923e-07	-0.314291	0.459	0.822	0.0038373
Laptm4a	1.13939e-07	0.274408	1	0.997	0.00205341		Cyp1b1	1.66604e-07	-0.323318	0.081	0.56	0.00300253
Gja1	5.33002e-07	0.27733	0.432	0.128	0.00960576		Ech1	5.14033e-07	-0.325932	0.784	0.916	0.0092639
Serpini1	7.22335e-15	0.281933	0.703	0.178	1.30179e-10		Hotairm1	9.51672e-07	-0.330786	0.324	0.708	0.017151
Psma3	1.66942e-07	0.283158	0.973	0.973	0.00300864		Tapbp	1.34533e-06	-0.332279	0.784	0.883	0.0242455
Gabarap	4.09889e-08	0.285608	1	0.99	0.000738702		Lrp5	1.34469e-07	-0.336427	0.351	0.732	0.0024234
Stard10	9.40465e-14	0.287323	0.838	0.285	1.69491e-09		Myrip	1.17401e-06	-0.33785	0.081	0.493	0.021158
Gchfr	3.37015e-08	0.287794	0.703	0.305	0.000607368		Lpcat2	1.9464e-06	-0.338315	0.351	0.735	0.0350781
Tbx1	1.74183e-17	0.289253	0.432	0.037	3.13912e-13		Rasal2	8.32548e-07	-0.339979	0.243	0.631	0.0150042
Smarce1	3.45851e-07	0.289851	0.973	0.909	0.00623292		Dusp23	5.64193e-07	-0.344642	0.243	0.648	0.0101679
2010107E04Rik	1.84597e-06	0.29001	0.973	0.95	0.0332681		Rev3l	2.45873e-06	-0.345095	0.351	0.705	0.0443113
Atp5l	1.11713e-07	0.290922	1	0.993	0.00201328		Psmb10	4.66625e-07	-0.354365	0.432	0.748	0.00840951
Rps26	1.23281e-07	0.292645	1	1	0.00222177		Mtus1	4.78573e-07	-0.356282	0.351	0.735	0.00862484
Serping1	6.66172e-07	0.293719	0.73	0.389	0.0120057		Ipo11	2.20017e-07	-0.358996	0.459	0.819	0.00396515
Sec11a	2.16701e-07	0.29465	0.973	0.953	0.00390538		Rcn1	1.52896e-06	-0.369522	0.514	0.785	0.027555
Kctd20	3.56036e-07	0.296402	0.919	0.607	0.00641647		Serinc3	1.61328e-07	-0.377145	0.973	0.97	0.00290745
Cox7c	1.15589e-08	0.296976	0.973	0.993	0.000208314		Lrrfip1	1.60691e-06	-0.379672	0.703	0.896	0.0289598
1190005I06Rik	3.06576e-15	0.29958	0.757	0.215	5.52511e-11		Dap	1.58471e-07	-0.386797	0.703	0.896	0.00285596
Pgpep1	2.64071e-07	0.31364	0.865	0.52	0.00475909		Aebp1	2.545e-06	-0.387253	0.568	0.815	0.0458661
Ctnna1	1.5595e-07	0.317393	1	0.977	0.00281053		Arpc1b	8.84065e-10	-0.388786	0.973	0.993	1.59326e-05
Dnaja1	1.99391e-06	0.317864	1	0.99	0.0359343		Pcdh7	6.07991e-07	-0.389326	0.108	0.55	0.0109572
Celsr1	1.57639e-07	0.31907	0.919	0.668	0.00284097		Hdac7	1.68188e-07	-0.38991	0.838	0.956	0.00303109
Acadl	1.92816e-06	0.319924	0.946	0.896	0.0347494		Kcnb1	6.35442e-07	-0.390809	0.216	0.594	0.0114519
Ctsf	5.21799e-07	0.320501	0.838	0.513	0.00940386		2019-09-04	8.4414e-08	-0.390979	0.135	0.587	0.00152131
Tead2	9.65989e-07	0.322787	0.919	0.685	0.017409		Cenpt	5.30068e-08	-0.391358	0.405	0.805	0.000955289
Rtn4	2.50829e-06	0.324957	0.946	0.956	0.0452045		Hid1	3.76948e-09	-0.394491	0.324	0.782	6.79335e-05
Atp1b1	1.74248e-07	0.326818	0.324	0.067	0.0031403		Tmod3	9.18918e-08	-0.397444	0.865	0.956	0.00165607
Arhgap42	7.30972e-16	0.327298	0.622	0.117	1.31736e-11		Krtcap2	2.5202e-11	-0.398214	0.865	0.956	4.54191e-07
Slc25a4	7.41332e-07	0.328451	1	0.993	0.0133603		Camk4	1.06691e-08	-0.398833	0.054	0.577	0.000192278
Lamp1	7.72809e-07	0.329305	0.973	0.997	0.0139276		St6galnac3	5.23257e-08	-0.400465	0.324	0.758	0.000943013
Spns2	4.63374e-07	0.333011	0.973	0.839	0.00835093		Cd2ap	1.50613e-06	-0.402409	0.865	0.946	0.0271434
Cox5a	6.78674e-09	0.333603	1	0.977	0.000122311		Sp100	8.07058e-09	-0.407271	0.162	0.671	0.000145448
Rab4a	3.20696e-07	0.342708	0.892	0.581	0.00577958		Ccdc28b	3.82591e-07	-0.407349	0.459	0.772	0.00689506
Jup	9.35465e-08	0.344526	0.811	0.591	0.0016859		Lims2	3.31048e-10	-0.407501	0.081	0.658	5.96615e-06
Pard6g	5.49307e-13	0.346138	0.541	0.114	9.89961e-09		Ass1	2.08938e-06	-0.408035	0.27	0.631	0.0376547
Dtx1	8.4937e-15	0.347094	0.405	0.044	1.53073e-10		Rbms3	5.10782e-07	-0.408936	0.459	0.755	0.00920532
Dstn	1.12799e-07	0.347921	1	0.973	0.00203286		Unc45b	4.60169e-07	-0.410718	0.676	0.879	0.00829317
Prdx1	4.72534e-08	0.349991	0.973	0.987	0.0008516		Actn4	5.45291e-07	-0.410735	0.946	0.977	0.00982724
Gm26735	5.43045e-07	0.350472	0.811	0.503	0.00978676		Ehd2	3.77554e-07	-0.411878	0.946	0.963	0.00680428
Dkk3	8.44071e-17	0.350738	0.568	0.084	1.52118e-12		Adipor2	3.30067e-07	-0.413079	0.73	0.903	0.00594847
Atpif1	9.72364e-07	0.350993	0.973	0.977	0.0175239		Robo4	1.06087e-09	-0.414462	0.108	0.654	1.91189e-05
Gpr27	9.37882e-19	0.357594	0.486	0.047	1.69025e-14		Eif4a2	8.47038e-08	-0.41554	0.811	0.95	0.00152653
Idh2	1.98781e-07	0.358453	0.919	0.732	0.00358242		St6gal1	5.42144e-09	-0.416678	0.243	0.725	9.77052e-05
Homer3	2.81301e-08	0.358684	0.919	0.654	0.000506961		Calml4	9.98439e-10	-0.430773	0.081	0.644	1.79939e-05
Cox19	2.21632e-09	0.359425	0.892	0.587	3.99425e-05		Klhl6	1.14324e-09	-0.430843	0.162	0.695	2.06035e-05
Pacsin2	8.68245e-07	0.36074	0.865	0.738	0.0156475		Cpd	1.35095e-07	-0.431464	0.784	0.94	0.00243468
Ecscr	1.47273e-08	0.363166	1	0.997	0.000265415		Npr1	3.52619e-08	-0.433234	0.703	0.919	0.000635491
Rgs10	1.31108e-10	0.363593	0.676	0.242	2.36283e-06		Gstm2	7.7214e-10	-0.435143	0.135	0.688	1.39155e-05
Bri3	4.49157e-08	0.364683	1	0.983	0.00080947		Tnfaip1	1.99382e-08	-0.440708	0.811	0.926	0.000359326
Emid1	4.34638e-16	0.36509	0.622	0.121	7.83305e-12		Txndc5	4.70848e-08	-0.441557	0.649	0.872	0.000848562
Cmtm3	6.24048e-08	0.365929	0.973	0.826	0.00112466		Adamts18	1.64709e-06	-0.445289	0.135	0.574	0.0296839
Klrb1f	1.22646e-06	0.36613	0.324	0.077	0.0221032		Nucb2	1.23905e-09	-0.445944	0.189	0.738	2.23302e-05
Parvb	6.05195e-07	0.367527	0.973	0.869	0.0109068		Fam198b	3.36797e-07	-0.448269	0.189	0.634	0.00606975
Hmox1	5.09532e-08	0.370885	0.865	0.513	0.000918279		Tacc1	3.55664e-09	-0.448393	0.595	0.909	6.40978e-05
Fth1	5.8717e-10	0.370951	1	1	1.0582e-05		Adgrl2	6.80347e-08	-0.448396	0.243	0.671	0.00122612
S100a4	5.54718e-08	0.371006	0.838	0.362	0.000999713		Lhx6	2.38709e-08	-0.451286	0.216	0.671	0.0004302
Nnat	1.85336e-08	0.372444	0.432	0.111	0.000334012		Trip11	6.73517e-08	-0.453415	0.676	0.919	0.00121381
Xpnpep1	2.66146e-06	0.372726	0.946	0.721	0.0479648		Lpar6	1.95834e-09	-0.453617	0.108	0.654	3.52932e-05
Map1lc3b	1.50716e-07	0.374246	0.973	0.983	0.0027162		Art4	2.5752e-10	-0.453747	0.054	0.631	4.64102e-06
Tmem86a	1.30759e-06	0.375787	0.946	0.812	0.0235655		Abcg2	3.4393e-07	-0.454701	0.432	0.779	0.0061983
Tnfaip8l1	1.59041e-07	0.376599	0.676	0.282	0.00286624		Gimap4	1.46059e-07	-0.459616	0.514	0.789	0.00263228
Arpp19	1.22262e-09	0.377438	0.973	0.946	2.2034e-05		Nrep	4.65854e-07	-0.460427	0.73	0.94	0.00839562
Grina	1.04404e-07	0.378577	0.973	0.842	0.00188158		Tpt1	1.50099e-13	-0.461456	1	1	2.70508e-09
Fabp3	4.84236e-17	0.383219	0.622	0.104	8.72691e-13		Procr	2.74202e-06	-0.46284	0.973	0.987	0.0494167
Cnpy4	4.25932e-07	0.386209	0.811	0.537	0.00767615		Nrarp	2.56844e-07	-0.464042	0.405	0.789	0.00462884
Chchd10	2.1925e-10	0.386716	0.838	0.406	3.95133e-06		P3h3	2.05824e-10	-0.464523	0.189	0.725	3.70935e-06
Tmod2	5.72748e-13	0.389165	0.703	0.228	1.03221e-08		Shisa5	9.22221e-07	-0.464712	0.865	0.923	0.0166203
Egfl7	1.63934e-10	0.390598	1	1	2.95441e-06		Thsd7a	6.23835e-07	-0.467214	0.568	0.826	0.0112427
Cstb	3.89331e-08	0.391054	0.973	0.826	0.000701653		Plvap	2.33e-08	-0.467461	0.973	1	0.000419912
Atp6v1g1	6.52542e-08	0.393172	1	0.977	0.00117601		Tspan2	2.88204e-07	-0.475027	0.486	0.768	0.00519401
Itm2b	9.07394e-08	0.394126	0.973	1	0.00163531		Nfib	1.11972e-08	-0.476227	0.946	0.987	0.000201795
Atp6v0b	1.55892e-07	0.398899	0.973	0.966	0.00280948		Bcam	6.43498e-08	-0.476339	0.784	0.879	0.00115971
Psap	5.69703e-08	0.406107	0.973	0.983	0.00102672		Icam2	2.31397e-06	-0.478683	0.892	0.95	0.0417023
Atp13a3	1.73821e-07	0.406414	0.811	0.52	0.0031326		Dennd5b	8.28065e-10	-0.483376	0.73	0.919	1.49234e-05
Mef2a	4.80888e-08	0.406812	1	0.936	0.000866657		Palld	2.40921e-06	-0.484068	0.459	0.768	0.0434189
Ctsa	1.37632e-09	0.407784	0.973	0.846	2.48041e-05		Gabarapl1	3.00031e-07	-0.488092	0.703	0.906	0.00540716
Susd2	6.88675e-22	0.408207	0.622	0.077	1.24113e-17		Ifngr1	5.3951e-10	-0.488753	0.432	0.819	9.72305e-06
Cfl1	5.07276e-08	0.408526	1	1	0.000914212		Ace	1.28969e-10	-0.489961	0.135	0.698	2.32427e-06
App	4.6041e-09	0.413835	0.973	1	8.29751e-05		Gnaq	7.42048e-08	-0.490215	0.811	0.919	0.00133732
Npc2	3.38023e-10	0.414504	0.973	0.98	6.09184e-06		Col23a1	2.12097e-07	-0.491285	0.162	0.617	0.00382241
Snrpe	7.62116e-11	0.415043	0.973	0.997	1.37349e-06		Sorbs2	8.44209e-10	-0.492891	0.162	0.688	1.52143e-05
Commd3	4.152e-08	0.421569	0.919	0.893	0.000748273		Ttc28	6.21422e-08	-0.493339	0.73	0.94	0.00111993
Rhou	1.63283e-20	0.427946	0.811	0.181	2.94269e-16		Gpx7	8.74791e-09	-0.500524	0.351	0.752	0.000157655
Tc2n	3.96096e-08	0.42807	0.865	0.56	0.000713844		Prcp	1.01646e-08	-0.500651	0.649	0.919	0.000183186
Cystm1	6.39889e-13	0.430086	0.649	0.188	1.15321e-08		Pecam1	7.30808e-11	-0.501205	0.973	0.993	1.31706e-06
Prdx2	3.67039e-11	0.431979	0.973	0.98	6.61477e-07		Cdh5	2.18241e-11	-0.503209	0.973	0.997	3.93314e-07
Gngt2	2.0665e-06	0.432739	0.973	0.923	0.0372424		Csrp2	5.7454e-09	-0.504953	0.973	0.983	0.000103544
Pros1	2.97396e-07	0.434544	0.946	0.765	0.00535968		Tspan13	3.07832e-08	-0.507822	0.784	0.93	0.000554775
Ftl1	1.737e-12	0.435885	1	1	3.13042e-08		Chd3	1.06042e-10	-0.520989	0.541	0.862	1.91108e-06
Rasgrp2	5.40261e-11	0.438203	0.676	0.232	9.73658e-07		Spint2	8.51169e-09	-0.52153	0.757	0.903	0.000153398
Plekho1	2.59169e-09	0.443115	0.973	0.872	4.67075e-05		Fbn1	8.00832e-07	-0.523902	0.838	0.933	0.0144326
Rtkn	3.29717e-11	0.446123	0.946	0.48	5.94215e-07		Bmx	1.1122e-07	-0.530757	0.297	0.738	0.00200441
Cox7b	4.55946e-07	0.447937	1	0.953	0.00821706		Mical2	2.72079e-06	-0.532236	0.459	0.748	0.0490341
Gstp1	3.87054e-14	0.449813	0.865	0.389	6.97549e-10		Synpo	3.05893e-11	-0.532905	0.162	0.721	5.51281e-07
Grn	9.96039e-09	0.450717	0.973	0.966	0.000179506		Selp	4.30875e-09	-0.538538	0.027	0.567	7.76523e-05
Nqo1	6.65251e-08	0.461098	0.892	0.574	0.00119891		Tnfrsf1a	2.86929e-11	-0.541995	0.541	0.93	5.17103e-07
Tspan32	3.59081e-11	0.469343	0.703	0.279	6.47136e-07		Itpr1	5.16205e-09	-0.543567	0.622	0.869	9.30304e-05
Lims1	2.00501e-09	0.471719	0.973	0.936	3.61342e-05		Klk8	3.92927e-10	-0.549989	0.135	0.698	7.08134e-06
Avpi1	5.27778e-07	0.472794	0.973	0.802	0.00951161		Nuak1	4.96389e-07	-0.561577	0.432	0.795	0.00894593
Serpine2	3.82368e-07	0.478169	0.892	0.621	0.00689104		Mmp2	4.16965e-07	-0.566111	0.865	0.933	0.00751454
Bcr	3.38377e-11	0.480932	0.973	0.705	6.09822e-07		Cd200	4.45351e-07	-0.57401	0.757	0.913	0.00802611
Lrrn4cl	7.95418e-11	0.483064	0.378	0.057	1.4335e-06		Pdlim1	1.35361e-10	-0.574207	0.811	0.966	2.43947e-06
Plpp1	4.16262e-07	0.489014	0.973	0.829	0.00750187		Atp2b4	1.56386e-10	-0.576818	0.351	0.829	2.81839e-06
Myzap	3.36246e-09	0.489635	0.973	0.886	6.05982e-05		Plcb4	3.56032e-09	-0.578425	0.595	0.876	6.41641e-05
Uchl1	1.1769e-07	0.490239	0.865	0.617	0.002121		Mef2c	1.53581e-10	-0.578731	0.703	0.943	2.76783e-06
Sbspon	3.52392e-16	0.492687	0.73	0.188	6.3508e-12		Nrp2	3.5669e-09	-0.579909	0.486	0.919	6.42827e-05
Gsn	4.17087e-10	0.497892	0.892	0.48	7.51674e-06		Neurl3	1.29877e-08	-0.59047	0.135	0.648	0.000234064
Fam20c	2.91939e-09	0.498337	0.811	0.477	5.26133e-05		Ptgs1	4.06465e-10	-0.591086	0.432	0.842	7.32532e-06
N4bp3	1.42797e-12	0.500099	0.973	0.523	2.57349e-08		Mecom	2.54879e-12	-0.594699	0.649	0.946	4.59343e-08
Tubb2a	3.45359e-08	0.500441	0.919	0.688	0.000622406		Pam	5.52062e-09	-0.611908	0.919	0.953	9.94926e-05
S100a16	3.18815e-14	0.500578	1	0.997	5.74569e-10		Entpd1	4.16241e-10	-0.613484	0.865	0.943	7.50149e-06
Add3	3.73387e-11	0.504095	0.973	0.735	6.72918e-07		Esam	1.61735e-12	-0.617088	0.973	0.983	2.91479e-08
Pla2g6	1.03137e-08	0.505221	0.568	0.211	0.000185874		Lox	6.26267e-09	-0.617268	0.162	0.654	0.000112866
Ppp1r14b	1.6499e-11	0.505288	0.973	0.953	2.97345e-07		Abracl	2.28786e-13	-0.623238	0.541	0.919	4.12318e-09
Kif26a	6.43484e-08	0.508198	0.919	0.819	0.00115969		Myof	5.64108e-08	-0.62617	0.703	0.96	0.00101663
Arl15	4.55465e-11	0.513337	0.919	0.604	8.20839e-07		Iqgap1	1.59271e-11	-0.634863	0.973	0.98	2.87038e-07
Calm1	2.57604e-11	0.515695	1	1	4.64253e-07		Epas1	3.58605e-12	-0.647538	0.486	0.883	6.46278e-08
Itgb4	2.19336e-08	0.522332	0.973	0.936	0.000395287		Itgb1	1.46063e-11	-0.655021	0.973	1	2.63235e-07
Adarb1	3.31559e-12	0.522492	0.946	0.49	5.97535e-08		Fndc1	1.63156e-07	-0.658154	0.297	0.708	0.00294039
Marcksl1	5.40438e-09	0.53193	0.946	0.883	9.73978e-05		Sema6a	1.80036e-10	-0.661981	0.784	0.933	3.2446e-06
B2m	6.71916e-11	0.53542	1	0.987	1.21093e-06		Hspg2	6.02006e-12	-0.662297	0.811	0.963	1.08494e-07
Cmtm7	7.31726e-10	0.537828	0.892	0.621	1.31872e-05		Adgrg6	4.23058e-11	-0.664174	0.108	0.688	7.62435e-07
Gm14964	4.32166e-25	0.543607	0.73	0.094	7.7885e-21		Fbln2	2.04746e-07	-0.664784	0.973	1	0.00368994
Cdk4	4.77198e-11	0.550514	1	0.933	8.60006e-07		Cd93	1.40912e-09	-0.672682	0.784	0.95	2.53951e-05
Ptpre	6.04872e-13	0.553229	0.973	0.523	1.0901e-08		Ccnd2	8.36315e-11	-0.676173	0.324	0.792	1.50721e-06
Glul	7.70101e-09	0.556497	0.892	0.651	0.000138788		Mcam	1.72837e-14	-0.678786	0.108	0.802	3.11487e-10
Peli2	1.41581e-08	0.559417	0.838	0.513	0.000255157		Maged2	2.41469e-07	-0.67914	0.459	0.762	0.00435175
Dbn1	1.35439e-09	0.563793	0.892	0.678	2.44088e-05		Heg1	6.83072e-11	-0.67996	0.865	0.97	1.23103e-06
Tmsb10	2.94982e-16	0.564353	1	1	5.31616e-12		Crim1	1.55772e-07	-0.681603	0.865	0.966	0.00280732
Cdc42ep5	7.41598e-12	0.565216	0.973	0.587	1.33651e-07		Mfap5	1.96656e-07	-0.684903	0.189	0.617	0.00354414
Ctsd	4.21175e-07	0.567001	0.973	0.977	0.00759042		Bace2	7.09214e-12	-0.687158	0.378	0.862	1.27815e-07
Anxa5	5.53357e-14	0.567158	1	0.956	9.9726e-10		Tmem252	2.12048e-09	-0.688265	0.135	0.648	3.82153e-05
Dapk1	2.03806e-17	0.567718	0.946	0.383	3.67299e-13		Mest	1.13537e-06	-0.689802	0.757	0.913	0.0204616
Lmo2	7.00069e-08	0.570077	1	0.987	0.00126166		Eng	3.62671e-11	-0.693081	0.973	1	6.53606e-07
Mif	3.0412e-10	0.575401	0.973	0.906	5.48085e-06		Mfng	3.90853e-12	-0.704544	0.297	0.876	7.04395e-08
Aprt	9.40704e-11	0.577796	0.973	0.936	1.69534e-06		Apbb2	6.21443e-13	-0.706078	0.541	0.919	1.11996e-08
Clca3a1	2.51932e-16	0.57896	0.676	0.148	4.54032e-12		Clec14a	1.21189e-09	-0.718945	0.892	0.997	2.18407e-05
Adgre5	2.76944e-11	0.5818	0.946	0.691	4.99109e-07		Mmrn2	3.69492e-12	-0.724983	0.757	0.973	6.65898e-08
Pdlim4	4.78501e-13	0.582087	0.973	0.876	8.62355e-09		Cpe	3.16026e-07	-0.725765	0.919	0.943	0.00569542
Mfap2	4.49237e-09	0.582119	0.946	0.775	8.09615e-05		Htra1	3.57781e-08	-0.740406	0.838	0.953	0.000644793
Tubb2b	6.32708e-11	0.583602	0.595	0.178	1.14027e-06		Prkcdbp	1.23854e-12	-0.743359	0.838	0.987	2.23209e-08
Ccdc141	4.29294e-20	0.585647	0.649	0.101	7.73674e-16		Sulf1	1.86341e-14	-0.752279	0.351	0.889	3.35824e-10
Hprt	8.94238e-12	0.598604	0.973	0.809	1.6116e-07		Palmd	2.15992e-12	-0.761148	0.595	0.906	3.89261e-08
H3f3a	2.47384e-18	0.6008	1	1	4.45835e-14		Icam1	1.20095e-13	-0.764633	0.378	0.913	2.16436e-09
Ext1	8.12995e-11	0.60155	0.946	0.631	1.46518e-06		Oat	2.63481e-11	-0.765162	0.622	0.879	4.74845e-07
Ntn4	7.71625e-12	0.608244	0.892	0.49	1.39062e-07		Nkx2-3	3.36826e-11	-0.773043	0.432	0.876	6.07028e-07
Grap	6.96878e-11	0.62718	0.892	0.581	1.25591e-06		Tmem176a	3.03367e-11	-0.777428	0.486	0.896	5.46728e-07
S100a11	1.33925e-14	0.63828	1	0.997	2.41359e-10		Tmem88	1.12954e-15	-0.778851	0.27	0.893	2.03566e-11
Prss23	5.44036e-10	0.638349	0.865	0.47	9.80462e-06		Calcrl	1.2675e-09	-0.789493	0.946	0.99	2.28428e-05
Hoxd9	2.07429e-12	0.649897	0.676	0.221	3.73828e-08		Tspan6	2.35435e-11	-0.791497	0.73	0.933	4.24302e-07
Tubb5	1.42187e-13	0.657847	1	1	2.56249e-09		Kitl	1.80488e-13	-0.800013	0.162	0.802	3.25275e-09
Calm2	7.96189e-16	0.661538	1	0.987	1.43489e-11		Aqp1	5.28209e-08	-0.800135	0.946	0.997	0.000951938
Nfat5	2.0938e-10	0.681576	0.973	0.953	3.77344e-06		Ctsh	2.26432e-13	-0.808409	0.973	0.99	4.08075e-09
Sgk3	1.04927e-14	0.687516	0.892	0.54	1.891e-10		Srgn	2.58303e-09	-0.813484	0.703	0.909	4.65513e-05
Meg3	1.83713e-07	0.718715	0.946	0.691	0.00331088		Ctgf	1.67412e-06	-0.861092	0.297	0.708	0.0301709
Maff	4.6413e-13	0.728238	0.946	0.577	8.36455e-09		Rab27b	4.78995e-12	-0.909766	0.081	0.718	8.63244e-08
Wnk1	6.97373e-16	0.743288	1	0.99	1.25681e-11		Filip1l	2.90657e-12	-0.918552	0.622	0.893	5.23822e-08
Psen2	1.65732e-08	0.749219	0.919	0.779	0.000298683		Pmepa1	8.96229e-12	-0.936113	0.892	0.963	1.61518e-07
Cpne2	5.21526e-15	0.759967	0.973	0.671	9.39895e-11		Cd34	4.08058e-15	-0.940227	0.162	0.846	7.35402e-11
Stt3b	2.16864e-14	0.767049	0.946	0.695	3.90833e-10		Emcn	5.98832e-14	-0.995122	0.757	0.966	1.07922e-09
Rdx	5.20957e-14	0.7713	0.973	0.99	9.38868e-10		AU021092	3.45575e-16	-1.00385	0.243	0.886	6.22796e-12
Tbc1d4	9.47677e-13	0.778689	0.919	0.584	1.7079e-08		Jam2	8.55137e-18	-1.0156	0.135	0.889	1.54113e-13
Arl4a	8.79678e-15	0.810062	0.973	0.95	1.58536e-10		Sdpr	1.27575e-13	-1.01864	0.973	1	2.29915e-09
Lgals1	6.43794e-11	0.813507	1	0.695	1.16024e-06		Tmem176b	9.97901e-16	-1.03693	0.73	0.96	1.79842e-11
Tanc2	5.57115e-14	0.826027	0.973	0.664	1.00403e-09		Bgn	1.21812e-15	-1.04907	1	0.98	2.1953e-11
Palm	1.55767e-13	0.849491	0.919	0.644	2.80723e-09		Ptn	1.79721e-08	-1.05048	0.081	0.594	0.000323893
Klhl4	5.42972e-16	0.855614	0.973	0.832	9.78544e-12		Ifitm3	2.21996e-16	-1.08376	0.946	0.993	4.00081e-12
Ccdc3	3.2612e-15	0.880638	0.973	0.701	5.87733e-11		Crip1	4.48461e-12	-1.14181	0.892	0.983	8.08216e-08
Slc6a6	1.0086e-12	0.911571	0.973	0.809	1.81771e-08		Emp3	2.48617e-17	-1.14264	0.135	0.909	4.48058e-13
Nfatc1	8.97248e-16	0.934412	1	0.725	1.61702e-11		Bmp4	1.35059e-11	-1.14469	0.432	0.869	2.43404e-07
Tuba1a	1.38255e-15	1.02207	1	0.94	2.49164e-11		Cdc42ep3	2.40211e-13	-1.18185	0.324	0.849	4.32908e-09
Sgk1	1.22196e-15	1.03959	0.973	0.909	2.20222e-11		Sparcl1	4.02193e-13	-1.18398	0.243	0.832	7.24832e-09
Stmn1	1.9489e-15	1.08036	1	0.866	3.5123e-11		Rbp1	3.6807e-13	-1.1863	0.784	0.977	6.63336e-09
Gja4	8.62942e-07	1.0964	0.757	0.477	0.0155519		Ptprb	4.83616e-19	-1.23779	0.973	0.997	8.71572e-15
Prox1	7.58941e-15	1.09784	0.946	0.574	1.36776e-10		Tagln2	7.17234e-18	-1.26721	0.568	0.98	1.2926e-13
Cd24a	3.00645e-16	1.14079	0.973	0.799	5.41822e-12		Ackr3	4.38688e-10	-1.28383	0.703	0.889	7.90603e-06
Cd63	1.00397e-17	1.23296	0.973	0.953	1.80935e-13		Aplnr	5.83496e-18	-1.35367	0.189	0.899	1.05158e-13
Col18a1	2.8077e-19	1.23796	0.973	0.758	5.06004e-15		Igfbp4	1.54503e-17	-1.36188	0.811	0.99	2.78445e-13
Dusp2	4.32459e-16	1.25008	0.973	0.581	7.79377e-12		Nrp1	5.48258e-19	-1.48396	0.054	0.903	9.88071e-15
Neo1	3.45605e-19	1.30036	0.919	0.285	6.22849e-15		Anxa3	4.0768e-21	-1.5226	0.486	0.983	7.34722e-17
Plat	4.69962e-14	1.3616	0.946	0.584	8.46966e-10		Ehd4	4.32447e-20	-1.52358	0.865	0.993	7.79357e-16
Cldn11	2.52392e-18	1.36501	0.973	0.574	4.54862e-14		Fbln5	2.26432e-19	-1.61242	0.946	0.993	4.08076e-15
Igf2	1.5457e-21	1.38177	0.838	0.198	2.78566e-17		Eln	1.35147e-16	-1.69553	0.973	1	2.43561e-12
Fxyd6	3.43017e-19	1.3959	0.973	0.805	6.18185e-15		Sparc	1.08689e-20	-1.83023	0.865	1	1.95879e-16
S100a6	5.64235e-19	1.40328	1	0.711	1.01686e-14		Mgp	1.08213e-15	-1.90405	0.892	0.973	1.95021e-11
Odc1	5.30228e-17	1.60893	0.973	0.916	9.55577e-13		Fabp4	1.45079e-16	-2.03162	0.622	0.99	2.61462e-12
Olfm1	6.68808e-19	1.77474	0.973	0.53	1.20533e-14		Vwf	7.92258e-22	-2.12935	0.73	0.997	1.42781e-17
H19	8.40724e-30	2.55305	0.892	0.148	1.51515e-25		Ctla2a	3.17678e-18	-2.35207	0.541	0.966	5.72519e-14
