# Supplementary material for: Blood and lymphatic systems are segregated by the FLCN tumor suppressor
Source: Nat Commun. 2020 Dec 9;11:6314. doi: 10.1038/s41467-020-20156-6 (PMC7725783; doi:10.1038/s41467-020-20156-6)
Supplement: Supplementary file 5 — Supplementary Data 2 [file 41467_2020_20156_MOESM5_ESM.xlsx]

## Sheet: adj_p<0.05
Down regulated in LEC-biased VEC (vs LEC1)						Upregulated in LEC-biased VEC (vs LEC1)
	p_val	avg_logFC	pct.1	pct.2			p_val	avg_logFC	pct.1	pct.2
Ccl21a	8.14514e-11	-3.86798	0.162	0.688		Meg3	2.00515e-64	2.10664	0.946	0.037
Mmrn1	4.48283e-23	-2.33	0.351	0.99		Mgp	1.8718e-25	1.70247	0.892	0.198
Fgl2	4.65525e-16	-1.97449	0.757	0.973		Eln	1.44497e-08	1.61713	0.973	0.834
Nts	3.26364e-11	-1.92559	0.216	0.757		Slc6a6	1.87199e-18	1.26255	0.973	0.616
Lyve1	1.48486e-06	-1.91697	0.054	0.465		Id2	1.21563e-19	1.23072	1	0.557
Gpihbp1	5.6105e-09	-1.50035	0.297	0.693		Edn1	2.80998e-15	1.21107	0.703	0.186
Pard6g	3.80542e-22	-1.46707	0.541	0.99		Aqp1	1.27808e-26	1.18883	0.946	0.191
Lrrn4cl	1.36433e-10	-1.41692	0.378	0.787		Stmn1	5.26303e-19	1.1148	1	0.95
Aebp1	3.64831e-13	-1.2666	0.568	0.874		Flt1	2.995e-26	1.09467	0.973	0.265
Lpl	1.54246e-13	-1.25372	0.405	0.829		Mdk	7.35347e-08	1.07294	0.757	0.438
Lcn2	1.12174e-09	-1.18956	0.243	0.696		Tmem158	4.52569e-13	1.06729	0.892	0.411
Gng11	1.18894e-16	-1.14692	0.973	0.998		H19	2.679e-08	1.06701	0.892	0.619
Prss23	1.05224e-11	-1.14007	0.865	0.946		Procr	5.50009e-14	1.06519	0.973	0.658
Gja1	2.41536e-15	-1.13577	0.432	0.916		Odc1	4.04627e-12	1.05866	0.973	0.906
Thy1	2.18056e-18	-1.12182	0.108	0.891		Tgfbi	9.79736e-20	1.05266	0.784	0.181
Col4a1	5.39154e-18	-1.11063	0.838	0.99		Clec14a	9.14463e-17	1.04814	0.892	0.364
Reln	1.51001e-12	-1.08703	0.216	0.804		Htra1	4.35251e-43	0.991504	0.838	0.074
Maf	8.88908e-14	-1.07927	0.405	0.834		Id3	1.25962e-13	0.989173	1	0.832
Flt4	3.46097e-17	-1.07916	0.649	0.97		Plvap	8.12862e-12	0.987122	0.973	0.78
Gdf10	8.92875e-11	-1.04124	0.135	0.678		Plxnd1	2.88829e-18	0.9639	0.973	0.894
Ednrb	3.41622e-10	-1.0192	0.676	0.921		Mbd4	1.04137e-19	0.951101	0.811	0.223
Col23a1	3.28713e-11	-1.01175	0.162	0.725		Fbln2	1.21803e-13	0.934436	0.973	0.946
H2-K1	1.43016e-08	-0.992003	0.973	0.978		Myof	1.23081e-46	0.887231	0.703	0.027
Angptl4	2.24506e-11	-0.910437	0.297	0.785		Ctsh	3.60109e-16	0.885445	0.973	0.931
Col4a2	1.88164e-15	-0.907115	0.703	0.983		Gja4	6.82512e-07	0.867902	0.757	0.413
Tbx1	1.12538e-16	-0.896571	0.432	0.946		Cd59a	4.31895e-20	0.851085	1	0.53
Pdpn	6.58252e-15	-0.887041	0.027	0.775		Id1	2.56135e-09	0.836563	0.946	0.703
Sema3d	4.49503e-18	-0.869591	0.216	0.896		Itgb4	5.11099e-14	0.812609	0.973	0.755
Scn3a	4.25148e-09	-0.853364	0.297	0.705		Ccdc3	1.30098e-14	0.772783	0.973	0.785
Cp	4.15847e-12	-0.814614	0.243	0.802		Rdx	7.41106e-14	0.761679	0.973	0.975
Apold1	7.60939e-09	-0.813648	0.892	0.983		Vwf	1.59535e-21	0.740081	0.73	0.129
Ifitm3	1.01855e-10	-0.811827	0.946	0.99		Pbx1	1.60787e-13	0.730742	0.946	0.748
Dtx1	1.3439e-11	-0.810119	0.405	0.869		Mmp2	8.45992e-20	0.687437	0.865	0.238
Nrp2	1.43572e-06	-0.804883	0.486	0.809		Foxp1	2.10183e-15	0.683008	0.973	0.983
Angpt2	6.85314e-08	-0.790674	0.432	0.767		Kif26a	8.0552e-12	0.671743	0.919	0.678
Nsg1	3.82434e-07	-0.788517	0.514	0.79		Bgn	5.34842e-14	0.66209	1	0.55
Sdpr	2.80592e-07	-0.787598	0.973	0.983		Rbp1	9.05168e-14	0.643224	0.784	0.285
Slc45a3	4.68365e-13	-0.786381	0.081	0.733		Uchl1	1.04936e-12	0.61983	0.865	0.426
Oaf	1.84575e-14	-0.773917	0.243	0.844		Avpi1	2.40639e-10	0.613241	0.973	0.802
Dab2	1.1651e-09	-0.767881	0.243	0.715		Ntn4	1.49498e-12	0.603853	0.892	0.421
Kctd12	2.80918e-12	-0.744478	0.865	0.953		Plac8	3.48712e-19	0.60385	0.73	0.161
Nxn	7.54331e-13	-0.744066	0.865	0.97		Sgk1	7.66944e-10	0.601063	0.973	0.965
Ppargc1a	4.17255e-07	-0.7396	0.054	0.488		Cd24a	2.87307e-10	0.598466	0.973	0.95
Btnl9	1.33863e-12	-0.728468	0	0.686		Adgrf5	9.6124e-11	0.585009	0.973	0.879
Tagln2	1.29473e-08	-0.727719	0.568	0.884		Emp2	2.12102e-31	0.568238	0.459	0.015
Lama4	1.16796e-12	-0.71988	0.73	0.933		Olfml2a	2.93267e-11	0.567656	0.919	0.45
Piezo2	5.97912e-13	-0.705313	0	0.698		Entpd1	8.0027e-29	0.560812	0.865	0.149
Unc5b	3.02419e-10	-0.682281	0.486	0.834		Eng	1.08366e-06	0.556669	0.973	0.936
Adamtsl1	2.45914e-12	-0.680435	0.108	0.74		Adgre5	5.09576e-10	0.525301	0.946	0.735
Slco3a1	6.20693e-10	-0.671207	0.432	0.884		Ptprb	6.32441e-09	0.525122	0.973	0.916
Foxp2	8.87084e-12	-0.655615	0.135	0.743		Net1	3.00792e-07	0.516653	0.784	0.426
Cebpb	2.28303e-07	-0.64465	0.703	0.854		Calcrl	5.13393e-07	0.515571	0.946	0.79
F2r	1.87092e-11	-0.640564	0.324	0.829		Cldn11	1.59999e-06	0.512215	0.973	0.745
Cyb5a	5.84226e-10	-0.63631	0.973	0.995		Serpinb9b	7.16913e-10	0.506106	0.595	0.176
Emid1	2.20472e-12	-0.63146	0.622	0.933		Mef2a	3.75466e-11	0.500439	1	0.926
Tyw1	3.63172e-08	-0.625369	0.405	0.755		Mfap2	1.12638e-07	0.489915	0.946	0.715
Arrdc4	4.25777e-09	-0.62383	0.622	0.874		Aes	3.16752e-10	0.486876	1	0.975
Ntn1	1.66633e-13	-0.619923	0.162	0.829		Myl12b	2.18091e-08	0.485952	1	0.968
Ugcg	4.18085e-09	-0.60798	0.73	0.879		Gstm1	7.08995e-09	0.485355	0.919	0.631
Lamc1	3.44903e-12	-0.594251	0.541	0.894		Sox17	5.03735e-19	0.470322	0.378	0.027
Zfp36l2	9.36574e-08	-0.589609	0.811	0.936		Hs3st1	1.5868e-07	0.459047	0.784	0.391
Ppfibp1	3.63724e-10	-0.586182	0.838	0.98		Ppp1r12a	1.30637e-06	0.454536	0.946	0.75
Fxyd2	2.28148e-06	-0.57445	0.189	0.567		Dbn1	3.86625e-07	0.451842	0.892	0.725
Adgrg3	3.49952e-07	-0.571435	0.27	0.624		Col18a1	7.99851e-08	0.450713	0.973	0.933
Vldlr	3.13016e-09	-0.570747	0.568	0.844		Tubb5	4.15449e-09	0.449794	1	0.998
Hoxd10	1.44013e-09	-0.568742	0.162	0.661		Pdia5	9.25223e-08	0.442178	0.838	0.614
Slc38a4	1.42267e-08	-0.563836	0.162	0.636		Egfl7	1.20574e-11	0.44183	1	1
Mgll	3.71802e-07	-0.560757	0.514	0.797		Phlda3	3.24371e-08	0.432376	0.757	0.366
Fhl1	1.23274e-07	-0.558147	0.757	0.847		Myzap	9.10731e-08	0.427628	0.973	0.901
Rnase4	1.05422e-06	-0.557401	0.514	0.775		Mtdh	1.21171e-07	0.412052	0.973	0.975
Plce1	3.25417e-12	-0.55497	0.054	0.693		C1qtnf7	8.61679e-38	0.410816	0.649	0.035
Sh3gl3	1.72368e-08	-0.548508	0.541	0.797		Fnbp1l	7.52036e-09	0.409202	0.919	0.639
Ipo11	1.87339e-09	-0.540805	0.459	0.849		Ehd4	9.44908e-07	0.407382	0.865	0.616
Sema3a	1.20189e-10	-0.532233	0.189	0.73		Calm1	2.01067e-08	0.406686	1	0.998
Pvrl2	1.11528e-06	-0.527684	0.73	0.886		She	3.11638e-08	0.406304	0.946	0.812
Fth1	1.30636e-10	-0.523896	1	0.998		Cst3	5.52597e-10	0.405099	0.973	0.993
C2	1.41021e-07	-0.516196	0.108	0.562		Ptp4a2	8.86776e-07	0.40237	1	0.95
Rhou	1.01548e-07	-0.514063	0.811	0.851		Klhl4	8.20504e-08	0.397039	0.973	0.963
Marcks	5.25505e-07	-0.508312	0.946	0.99		Esam	2.92455e-08	0.394963	0.973	0.671
Smad1	8.53514e-09	-0.507526	0.838	0.968		Abca1	3.55116e-14	0.388105	0.865	0.285
Msmo1	3.06369e-08	-0.505986	0.459	0.765		Itm2b	9.63598e-08	0.382084	0.973	1
Btbd3	1.61013e-06	-0.498528	0.703	0.879		Ccdc80	4.54364e-10	0.379897	0.919	0.47
Tub	1.70096e-09	-0.49735	0.027	0.582		Heg1	3.13993e-09	0.374454	0.865	0.515
Tmem64	1.07562e-06	-0.486345	0.595	0.777		Afap1l2	1.70459e-22	0.372497	0.676	0.104
1700025G04Rik	5.68391e-07	-0.484534	0.73	0.886		Tspan7	4.99901e-12	0.370269	0.838	0.337
Stxbp6	6.55167e-10	-0.484291	0.189	0.686		Fstl1	1.21178e-07	0.365923	1	0.975
Kdr	8.17669e-09	-0.480624	0.946	0.975		Fam20c	9.38695e-07	0.365214	0.811	0.465
Hjurp	1.01957e-07	-0.476639	0.541	0.817		Sox13	3.40838e-10	0.364106	0.703	0.27
Mrpl17	1.14498e-07	-0.470256	0.676	0.879		Meox2	5.28085e-08	0.362652	0.649	0.26
Map3k1	1.08423e-08	-0.470108	0.676	0.906		Ppic	2.17093e-07	0.350348	0.973	0.955
Smyd2	2.75481e-08	-0.469363	0.514	0.8		Card19	1.06725e-07	0.349793	0.892	0.738
Tmod2	2.06913e-08	-0.468552	0.703	0.894		Cdon	5.39613e-09	0.347429	0.27	0.037
Ucp2	2.24573e-06	-0.458897	0.432	0.743		S100a4	4.45927e-08	0.342732	0.838	0.384
St6galnac3	1.11843e-07	-0.457266	0.324	0.728		Epdr1	6.50522e-13	0.334055	0.703	0.213
Serinc3	1.29494e-07	-0.450124	0.973	0.985		Dnaja1	4.83044e-07	0.332565	1	0.988
Idi1	1.34646e-06	-0.437888	0.189	0.562		Mecom	2.02996e-37	0.330834	0.649	0.035
Ech1	2.95762e-07	-0.426763	0.784	0.906		Tspan32	1.0484e-06	0.3278	0.703	0.359
Ssbp2	2.26499e-07	-0.423914	0.351	0.693		Spint2	4.91535e-11	0.326259	0.757	0.262
Gpx4	1.7392e-06	-0.421803	0.973	0.993		Snrpe	5.76863e-08	0.323105	0.973	0.973
Gng2	4.15765e-08	-0.421035	0.135	0.594		S100a11	2.41864e-06	0.322987	1	0.995
Hmcn1	7.38745e-07	-0.418856	0.486	0.797		Serping1	1.47413e-09	0.322834	0.73	0.29
Fcgrt	1.06891e-08	-0.410747	0.892	0.948		Ccser2	5.85319e-07	0.319941	0.919	0.651
Itga9	2.44452e-06	-0.410212	0.514	0.822		Calm2	4.13634e-07	0.317217	1	0.998
Degs1	7.97771e-07	-0.406499	0.973	0.98		2019-09-02	8.83882e-07	0.31168	0.973	0.955
Cyp51	9.83011e-07	-0.405918	0.189	0.601		Golm1	2.49488e-27	0.308217	0.595	0.052
Atp2b1	9.17794e-07	-0.402443	0.865	0.963		Prdx2	1.26673e-07	0.302962	0.973	0.995
Aig1	1.32411e-07	-0.393102	0.838	0.928		Foxf1	1.84185e-51	0.299948	0.568	0.002
Cd47	9.64082e-07	-0.373371	0.973	0.993		Auts2	7.04164e-08	0.293913	0.838	0.446
Aldoa	2.27781e-07	-0.35421	1	0.993		Gcnt2	6.83052e-10	0.291464	0.703	0.27
Tkt	1.94359e-06	-0.35363	0.784	0.891		Gltp	1.67864e-08	0.288593	0.919	0.577
Lysmd2	2.03538e-06	-0.349874	0.514	0.777		Ebf3	8.98879e-08	0.285771	0.703	0.297
Nab1	2.37794e-06	-0.336773	0.486	0.752		Nkx2-3	5.86151e-32	0.28126	0.432	0.01
Wnt2	1.54324e-06	-0.33561	0.027	0.446		Gucy1a3	1.10252e-06	0.279489	0.568	0.21
Creg2	7.74854e-07	-0.323038	0.027	0.468		Pla2g16	6.86157e-15	0.273498	0.568	0.106
Ldlr	7.28261e-07	-0.310931	0.162	0.542		Smarce1	2.22072e-06	0.272635	0.973	0.916
Dbi	8.14433e-07	-0.304703	1	0.975		Srgn	2.5191e-06	0.266739	0.703	0.29
Fndc8	2.12057e-07	-0.303815	0.054	0.522		Palmd	9.60538e-14	0.262016	0.595	0.119
Sqle	5.8739e-07	-0.296724	0.027	0.468		Tmem171	1.29988e-26	0.261271	0.405	0.015
Ppp1r2	2.38672e-06	-0.291477	1	0.983		Tmsb4x	1.03597e-06	0.259363	1	1
Xylt1	1.32568e-06	-0.287687	0	0.421		Ptma	1.00747e-07	0.256714	1	1
Tpt1	1.06109e-07	-0.257354	1	0.998		Flrt3	4.67292e-07	0.250998	0.568	0.203
Flrt3	4.67292e-07	0.250998	0.568	0.203		Tpt1	1.06109e-07	-0.257354	1	0.998
Ptma	1.00747e-07	0.256714	1	1		Xylt1	1.32568e-06	-0.287687	0	0.421
Tmsb4x	1.03597e-06	0.259363	1	1		Ppp1r2	2.38672e-06	-0.291477	1	0.983
Tmem171	1.29988e-26	0.261271	0.405	0.015		Sqle	5.8739e-07	-0.296724	0.027	0.468
Palmd	9.60538e-14	0.262016	0.595	0.119		Fndc8	2.12057e-07	-0.303815	0.054	0.522
Srgn	2.5191e-06	0.266739	0.703	0.29		Dbi	8.14433e-07	-0.304703	1	0.975
Smarce1	2.22072e-06	0.272635	0.973	0.916		Ldlr	7.28261e-07	-0.310931	0.162	0.542
Pla2g16	6.86157e-15	0.273498	0.568	0.106		Creg2	7.74854e-07	-0.323038	0.027	0.468
Gucy1a3	1.10252e-06	0.279489	0.568	0.21		Wnt2	1.54324e-06	-0.33561	0.027	0.446
Nkx2-3	5.86151e-32	0.28126	0.432	0.01		Nab1	2.37794e-06	-0.336773	0.486	0.752
Ebf3	8.98879e-08	0.285771	0.703	0.297		Lysmd2	2.03538e-06	-0.349874	0.514	0.777
Gltp	1.67864e-08	0.288593	0.919	0.577		Tkt	1.94359e-06	-0.35363	0.784	0.891
Gcnt2	6.83052e-10	0.291464	0.703	0.27		Aldoa	2.27781e-07	-0.35421	1	0.993
Auts2	7.04164e-08	0.293913	0.838	0.446		Cd47	9.64082e-07	-0.373371	0.973	0.993
Foxf1	1.84185e-51	0.299948	0.568	0.002		Aig1	1.32411e-07	-0.393102	0.838	0.928
Prdx2	1.26673e-07	0.302962	0.973	0.995		Atp2b1	9.17794e-07	-0.402443	0.865	0.963
Golm1	2.49488e-27	0.308217	0.595	0.052		Cyp51	9.83011e-07	-0.405918	0.189	0.601
2019-09-02	8.83882e-07	0.31168	0.973	0.955		Degs1	7.97771e-07	-0.406499	0.973	0.98
Calm2	4.13634e-07	0.317217	1	0.998		Itga9	2.44452e-06	-0.410212	0.514	0.822
Ccser2	5.85319e-07	0.319941	0.919	0.651		Fcgrt	1.06891e-08	-0.410747	0.892	0.948
Serping1	1.47413e-09	0.322834	0.73	0.29		Hmcn1	7.38745e-07	-0.418856	0.486	0.797
S100a11	2.41864e-06	0.322987	1	0.995		Gng2	4.15765e-08	-0.421035	0.135	0.594
Snrpe	5.76863e-08	0.323105	0.973	0.973		Gpx4	1.7392e-06	-0.421803	0.973	0.993
Spint2	4.91535e-11	0.326259	0.757	0.262		Ssbp2	2.26499e-07	-0.423914	0.351	0.693
Tspan32	1.0484e-06	0.3278	0.703	0.359		Ech1	2.95762e-07	-0.426763	0.784	0.906
Mecom	2.02996e-37	0.330834	0.649	0.035		Idi1	1.34646e-06	-0.437888	0.189	0.562
Dnaja1	4.83044e-07	0.332565	1	0.988		Serinc3	1.29494e-07	-0.450124	0.973	0.985
Epdr1	6.50522e-13	0.334055	0.703	0.213		St6galnac3	1.11843e-07	-0.457266	0.324	0.728
S100a4	4.45927e-08	0.342732	0.838	0.384		Ucp2	2.24573e-06	-0.458897	0.432	0.743
Cdon	5.39613e-09	0.347429	0.27	0.037		Tmod2	2.06913e-08	-0.468552	0.703	0.894
Card19	1.06725e-07	0.349793	0.892	0.738		Smyd2	2.75481e-08	-0.469363	0.514	0.8
Ppic	2.17093e-07	0.350348	0.973	0.955		Map3k1	1.08423e-08	-0.470108	0.676	0.906
Meox2	5.28085e-08	0.362652	0.649	0.26		Mrpl17	1.14498e-07	-0.470256	0.676	0.879
Sox13	3.40838e-10	0.364106	0.703	0.27		Hjurp	1.01957e-07	-0.476639	0.541	0.817
Fam20c	9.38695e-07	0.365214	0.811	0.465		Kdr	8.17669e-09	-0.480624	0.946	0.975
Fstl1	1.21178e-07	0.365923	1	0.975		Stxbp6	6.55167e-10	-0.484291	0.189	0.686
Tspan7	4.99901e-12	0.370269	0.838	0.337		1700025G04Rik	5.68391e-07	-0.484534	0.73	0.886
Afap1l2	1.70459e-22	0.372497	0.676	0.104		Tmem64	1.07562e-06	-0.486345	0.595	0.777
Heg1	3.13993e-09	0.374454	0.865	0.515		Tub	1.70096e-09	-0.49735	0.027	0.582
Ccdc80	4.54364e-10	0.379897	0.919	0.47		Btbd3	1.61013e-06	-0.498528	0.703	0.879
Itm2b	9.63598e-08	0.382084	0.973	1		Msmo1	3.06369e-08	-0.505986	0.459	0.765
Abca1	3.55116e-14	0.388105	0.865	0.285		Smad1	8.53514e-09	-0.507526	0.838	0.968
Esam	2.92455e-08	0.394963	0.973	0.671		Marcks	5.25505e-07	-0.508312	0.946	0.99
Klhl4	8.20504e-08	0.397039	0.973	0.963		Rhou	1.01548e-07	-0.514063	0.811	0.851
Ptp4a2	8.86776e-07	0.40237	1	0.95		C2	1.41021e-07	-0.516196	0.108	0.562
Cst3	5.52597e-10	0.405099	0.973	0.993		Fth1	1.30636e-10	-0.523896	1	0.998
She	3.11638e-08	0.406304	0.946	0.812		Pvrl2	1.11528e-06	-0.527684	0.73	0.886
Calm1	2.01067e-08	0.406686	1	0.998		Sema3a	1.20189e-10	-0.532233	0.189	0.73
Ehd4	9.44908e-07	0.407382	0.865	0.616		Ipo11	1.87339e-09	-0.540805	0.459	0.849
Fnbp1l	7.52036e-09	0.409202	0.919	0.639		Sh3gl3	1.72368e-08	-0.548508	0.541	0.797
C1qtnf7	8.61679e-38	0.410816	0.649	0.035		Plce1	3.25417e-12	-0.55497	0.054	0.693
Mtdh	1.21171e-07	0.412052	0.973	0.975		Rnase4	1.05422e-06	-0.557401	0.514	0.775
Myzap	9.10731e-08	0.427628	0.973	0.901		Fhl1	1.23274e-07	-0.558147	0.757	0.847
Phlda3	3.24371e-08	0.432376	0.757	0.366		Mgll	3.71802e-07	-0.560757	0.514	0.797
Egfl7	1.20574e-11	0.44183	1	1		Slc38a4	1.42267e-08	-0.563836	0.162	0.636
Pdia5	9.25223e-08	0.442178	0.838	0.614		Hoxd10	1.44013e-09	-0.568742	0.162	0.661
Tubb5	4.15449e-09	0.449794	1	0.998		Vldlr	3.13016e-09	-0.570747	0.568	0.844
Col18a1	7.99851e-08	0.450713	0.973	0.933		Adgrg3	3.49952e-07	-0.571435	0.27	0.624
Dbn1	3.86625e-07	0.451842	0.892	0.725		Fxyd2	2.28148e-06	-0.57445	0.189	0.567
Ppp1r12a	1.30637e-06	0.454536	0.946	0.75		Ppfibp1	3.63724e-10	-0.586182	0.838	0.98
Hs3st1	1.5868e-07	0.459047	0.784	0.391		Zfp36l2	9.36574e-08	-0.589609	0.811	0.936
Sox17	5.03735e-19	0.470322	0.378	0.027		Lamc1	3.44903e-12	-0.594251	0.541	0.894
Gstm1	7.08995e-09	0.485355	0.919	0.631		Ugcg	4.18085e-09	-0.60798	0.73	0.879
Myl12b	2.18091e-08	0.485952	1	0.968		Ntn1	1.66633e-13	-0.619923	0.162	0.829
Aes	3.16752e-10	0.486876	1	0.975		Arrdc4	4.25777e-09	-0.62383	0.622	0.874
Mfap2	1.12638e-07	0.489915	0.946	0.715		Tyw1	3.63172e-08	-0.625369	0.405	0.755
Mef2a	3.75466e-11	0.500439	1	0.926		Emid1	2.20472e-12	-0.63146	0.622	0.933
Serpinb9b	7.16913e-10	0.506106	0.595	0.176		Cyb5a	5.84226e-10	-0.63631	0.973	0.995
Cldn11	1.59999e-06	0.512215	0.973	0.745		F2r	1.87092e-11	-0.640564	0.324	0.829
Calcrl	5.13393e-07	0.515571	0.946	0.79		Cebpb	2.28303e-07	-0.64465	0.703	0.854
Net1	3.00792e-07	0.516653	0.784	0.426		Foxp2	8.87084e-12	-0.655615	0.135	0.743
Ptprb	6.32441e-09	0.525122	0.973	0.916		Slco3a1	6.20693e-10	-0.671207	0.432	0.884
Adgre5	5.09576e-10	0.525301	0.946	0.735		Adamtsl1	2.45914e-12	-0.680435	0.108	0.74
Eng	1.08366e-06	0.556669	0.973	0.936		Unc5b	3.02419e-10	-0.682281	0.486	0.834
Entpd1	8.0027e-29	0.560812	0.865	0.149		Piezo2	5.97912e-13	-0.705313	0	0.698
Olfml2a	2.93267e-11	0.567656	0.919	0.45		Lama4	1.16796e-12	-0.71988	0.73	0.933
Emp2	2.12102e-31	0.568238	0.459	0.015		Tagln2	1.29473e-08	-0.727719	0.568	0.884
Adgrf5	9.6124e-11	0.585009	0.973	0.879		Btnl9	1.33863e-12	-0.728468	0	0.686
Cd24a	2.87307e-10	0.598466	0.973	0.95		Ppargc1a	4.17255e-07	-0.7396	0.054	0.488
Sgk1	7.66944e-10	0.601063	0.973	0.965		Nxn	7.54331e-13	-0.744066	0.865	0.97
Plac8	3.48712e-19	0.60385	0.73	0.161		Kctd12	2.80918e-12	-0.744478	0.865	0.953
Ntn4	1.49498e-12	0.603853	0.892	0.421		Dab2	1.1651e-09	-0.767881	0.243	0.715
Avpi1	2.40639e-10	0.613241	0.973	0.802		Oaf	1.84575e-14	-0.773917	0.243	0.844
Uchl1	1.04936e-12	0.61983	0.865	0.426		Slc45a3	4.68365e-13	-0.786381	0.081	0.733
Rbp1	9.05168e-14	0.643224	0.784	0.285		Sdpr	2.80592e-07	-0.787598	0.973	0.983
Bgn	5.34842e-14	0.66209	1	0.55		Nsg1	3.82434e-07	-0.788517	0.514	0.79
Kif26a	8.0552e-12	0.671743	0.919	0.678		Angpt2	6.85314e-08	-0.790674	0.432	0.767
Foxp1	2.10183e-15	0.683008	0.973	0.983		Nrp2	1.43572e-06	-0.804883	0.486	0.809
Mmp2	8.45992e-20	0.687437	0.865	0.238		Dtx1	1.3439e-11	-0.810119	0.405	0.869
Pbx1	1.60787e-13	0.730742	0.946	0.748		Ifitm3	1.01855e-10	-0.811827	0.946	0.99
Vwf	1.59535e-21	0.740081	0.73	0.129		Apold1	7.60939e-09	-0.813648	0.892	0.983
Rdx	7.41106e-14	0.761679	0.973	0.975		Cp	4.15847e-12	-0.814614	0.243	0.802
Ccdc3	1.30098e-14	0.772783	0.973	0.785		Scn3a	4.25148e-09	-0.853364	0.297	0.705
Itgb4	5.11099e-14	0.812609	0.973	0.755		Sema3d	4.49503e-18	-0.869591	0.216	0.896
Id1	2.56135e-09	0.836563	0.946	0.703		Pdpn	6.58252e-15	-0.887041	0.027	0.775
Cd59a	4.31895e-20	0.851085	1	0.53		Tbx1	1.12538e-16	-0.896571	0.432	0.946
Gja4	6.82512e-07	0.867902	0.757	0.413		Col4a2	1.88164e-15	-0.907115	0.703	0.983
Ctsh	3.60109e-16	0.885445	0.973	0.931		Angptl4	2.24506e-11	-0.910437	0.297	0.785
Myof	1.23081e-46	0.887231	0.703	0.027		H2-K1	1.43016e-08	-0.992003	0.973	0.978
Fbln2	1.21803e-13	0.934436	0.973	0.946		Col23a1	3.28713e-11	-1.01175	0.162	0.725
Mbd4	1.04137e-19	0.951101	0.811	0.223		Ednrb	3.41622e-10	-1.0192	0.676	0.921
Plxnd1	2.88829e-18	0.9639	0.973	0.894		Gdf10	8.92875e-11	-1.04124	0.135	0.678
Plvap	8.12862e-12	0.987122	0.973	0.78		Flt4	3.46097e-17	-1.07916	0.649	0.97
Id3	1.25962e-13	0.989173	1	0.832		Maf	8.88908e-14	-1.07927	0.405	0.834
Htra1	4.35251e-43	0.991504	0.838	0.074		Reln	1.51001e-12	-1.08703	0.216	0.804
Clec14a	9.14463e-17	1.04814	0.892	0.364		Col4a1	5.39154e-18	-1.11063	0.838	0.99
Tgfbi	9.79736e-20	1.05266	0.784	0.181		Thy1	2.18056e-18	-1.12182	0.108	0.891
Odc1	4.04627e-12	1.05866	0.973	0.906		Gja1	2.41536e-15	-1.13577	0.432	0.916
Procr	5.50009e-14	1.06519	0.973	0.658		Prss23	1.05224e-11	-1.14007	0.865	0.946
H19	2.679e-08	1.06701	0.892	0.619		Gng11	1.18894e-16	-1.14692	0.973	0.998
Tmem158	4.52569e-13	1.06729	0.892	0.411		Lcn2	1.12174e-09	-1.18956	0.243	0.696
Mdk	7.35347e-08	1.07294	0.757	0.438		Lpl	1.54246e-13	-1.25372	0.405	0.829
Flt1	2.995e-26	1.09467	0.973	0.265		Aebp1	3.64831e-13	-1.2666	0.568	0.874
Stmn1	5.26303e-19	1.1148	1	0.95		Lrrn4cl	1.36433e-10	-1.41692	0.378	0.787
Aqp1	1.27808e-26	1.18883	0.946	0.191		Pard6g	3.80542e-22	-1.46707	0.541	0.99
Edn1	2.80998e-15	1.21107	0.703	0.186		Gpihbp1	5.6105e-09	-1.50035	0.297	0.693
Id2	1.21563e-19	1.23072	1	0.557		Lyve1	1.48486e-06	-1.91697	0.054	0.465
Slc6a6	1.87199e-18	1.26255	0.973	0.616		Nts	3.26364e-11	-1.92559	0.216	0.757
Eln	1.44497e-08	1.61713	0.973	0.834		Fgl2	4.65525e-16	-1.97449	0.757	0.973
Mgp	1.8718e-25	1.70247	0.892	0.198		Mmrn1	4.48283e-23	-2.33	0.351	0.99
Meg3	2.00515e-64	2.10664	0.946	0.037		Ccl21a	8.14514e-11	-3.86798	0.162	0.688
