# Supplementary material for: Blood and lymphatic systems are segregated by the FLCN tumor suppressor
Source: Nat Commun. 2020 Dec 9;11:6314. doi: 10.1038/s41467-020-20156-6 (PMC7725783; doi:10.1038/s41467-020-20156-6)
Supplement: Supplementary file 6 — Supplementary Data 3 [file 41467_2020_20156_MOESM6_ESM.xlsx]

## Sheet: Sheet1
	Flcn P1	5’-GTTGTCTGGAGTGCTACTTAGTCAGG-3’
	Flcn P2	5’ -CAACACCCCAGCATCCAG-3'
	Flcn P3	5’-CAGCTCCCTCTACCCAGACA-3’
	human PROX1-0.15kb P1	5’- TGTGACGTGCAGTCTTCCTG-3’
	human PROX1-0.15kb P2	3’-CGGCTGCAATGGTGTATTA-5’
	human GAPDH P1	5’-CCACATCGCTCAGACACCAT-3’
	human GAPDH P2	3’-CCCGCAAGGCTCGTAGAC -5’
