# Supplementary material for: Blood and lymphatic systems are segregated by the FLCN tumor suppressor
Source: Nat Commun. 2020 Dec 9;11:6314. doi: 10.1038/s41467-020-20156-6 (PMC7725783; doi:10.1038/s41467-020-20156-6)
Supplement: Supplementary file 8 — Source Data [file 41467_2020_20156_MOESM8_ESM.zip]

Archive with 2 entries (2 files):
- Tai-Nagara et al Source Data combined.xlsx
- Tai-Nagara et al Uncropped gel images.pdf
