# Supplementary material for: Blood and lymphatic systems are segregated by the FLCN tumor suppressor
Source: Nat Commun. 2020 Dec 9;11:6314. doi: 10.1038/s41467-020-20156-6 (PMC7725783; doi:10.1038/s41467-020-20156-6)
Supplement: Supplementary file 8 — Source Data [file 41467_2020_20156_MOESM8_ESM.zip › Tai-Nagara et al Source Data combined.xlsx]

## Sheet: Sheet1
Fig.1f left	Width of jugular lymph sac E14.5 (mm)			Fig.1f right	No of blood filled lymphatics
	cont	KO			cont	KO
#1	0.07	0.99		#1	0	15
#2	0.08	0.61		#2	0	18
#3	0.15	0.85		#3	0	27
Fig. 1m	No of Survived mice			Fig. 1p upper	lymphatic lumen area (um2)			Fig. 1p lower	No of blood filled lymphatics/sec
Postnatal day	cont	CKO			cont	CKO			cont	CKO
0	6	6		#1	12.9	339		#1	0	12
1	6	6		#2	34.6	464		#2	0	9
2	6	6		#3	70.29	805		#3	0	14
3	6	6
4	6	6
5	6	6
6	6	6
7	6	5
8	6	5
9	6	5
10	6	1
11	6	1
12	6	0
Fig.2j upper	lymphatic diameter (um)			Fig.2j lower	Relative Prox1 intensity
	cont	KO			cont LV	cont Vein	KO LV	KO Vein
#1	33.1	101		#1	1.22876	0.0675381	1.69281	1.74946
#2	38.1	101		#2	0.79085	0.119826	1.50763	1.17211
#3	35.2	120		#3	0.980392	0.0915033	1.57952	1.42484
Fig. 2u	%EdU+cell/Prox1+Pdpn+ cell			Fig. 2v	%EdU+cell/Erg+Emcn+ cell
	cont	KO			cont	KO
#1	0	3.1		#1	4.5	6.1
#2	1.5	6.2		#2	6.7	6.3
#3	1.1	2.7		#3	5.8	5.2
#4	1.1	4.3		#4	5.3	4.5
Fig. 4t left	lymphatic diameter (um)				Fig. 4t right	No of blood filled lymphatics
	cont	FlcnKO	DKO			cont	FlcnKO	DKO
#1	33.75	95	46.3		#1	0	11	0
#2	43.75	96.3	44.3		#2	0	7	0
#3	35.4	102	38.5		#3	0	17	0
Fig. 4u	No of Survived mice			Fig. 4z	lymphatic diameter (um)
Postnatal days	cont	CKO			cont	KO
0	6	6		#1	38.1	97.5
1	6	6		#2	41.25	92.5
2	6	6		#3	33.1	115
3	6	6
4	6	6
5	6	6
6	6	6
7	6	6
8	6	6
9	6	6
10	6	6
11	6	6
12	6	6
Fig.5k	Relative TFE3 intensity							Fig. 5m	Relative Tfe3 mRNA in BECs
	cont A	cont V	cont LV	KO A	KO V	KO LV			cont	KO
#1	1.02312	1.36994	1.31792	0.971098	10.8728	8.67052		#1	1.59936	0.890844
#2	0.919075	1.24855	1.12717	0.780346	10.3699	7.90751		#2	0.793283	1.33227
#3	1.0578	1.40462	1.24855	1.14451	12.1907	11.5665		#3	0.780488	1.04278
Fig. 5x	Relative PROX1/HSC70 ratio
	0h	3h	16h	24h	48h
#1	0.504274	0.50813	0.576419	0.575758	0.721116
#2	0.684783	0.654822	0.658416	0.772021	0.924901
#3	0.519608	0.583732	0.694444	0.787879	1.07353
#4	0.701493	0.653846	0.666667	0.744292	1.05991
Fig. 5y	Relative Luc activity
DEX-	Control Luc	12 h	0.14	0.13	0.13
	Prox1 Luc	12 h	0.8	0.61	0.64
	Prox1-dEbox Luc	12 h	0.5	0.49	0.5
DEX+	Control Luc	12 h	0.15	0.16	0.15
	Prox1 Luc	12 h	1.21	1.24	1.21
	Prox1-dEbox Luc	12 h	0.57	0.47	0.56
Fig.6b	ChIP signal (%input)			Fig.6d	Relative ChIP signal			Fig.6f	Relative mRNA expression in HUVECs
	IgG	TFE3			si-Cont	si-TFE3			TFE3				PROX1
#1	0.107771	5.53365		#1	1.04	0.41			si-Cont	si-FLCN	si-TFE3	si-Flcn+Si-TFE3	si-Cont	si-FLCN	si-TFE3	si-Flcn+Si-TFE3
#2	0.129991	3.85733		#2	0.94	0.3			0.890234	3.31968	0.230571	0.248375	0.847458	5.22712	2.14831	1.81695
#3	0.11146	5.03477		#3	1.02	0.29			1.03356	3.58497	0.217217	0.239473	1.12542	6.2339	1.88983	1.60508
									1.07629	3.31078	0.196742	0.222559	1.02797	6.13983	1.88136	1.81356
Fig. 6v	Relative Tfe3 mRNA in BECs					Fig. 6w	No of blood filled lymphatics
	cont	FlcnKO	TFEKO	DKO			cont	FlcnKO	TFEKO	DKO
#1	40	92.5	40	57.5		#1	0	7	0	1
#2	32.5	80	42.5	65		#2	0	9	0	0
#3	30	100	32	65		#3	0	12	0	0
Fig.7d	%LV area
	cont	BHD	non-spe bulla
#1	0.26	3.3	0.41
#2	0.26	9.8	1.3
#3	0.06	14.3	1.2
#4			0.8
Suppl Fig. 2o	Relative intensity in veins (KO/cont)
	Pdpn/CD31	R3/CD31	Lyve1/CD31
#1	1.43	1.48	1.45
#2	1.2	1.62	0.74
#3	1.51	1.62	1.27
Supple Fig. 4h	Intensity of Cldn11 in veins		Intensity of vWF in veins
	cont	KO	cont	KO
#1	62.7	84.9	73.8	48.9
#2	63.6	78.4	75.2	46.9
#3	62.6	81.9	76.6	51.6
